# Supplementary material for: N-(4-Methyl-2-pyrid­yl)-p-toluidine
Source: Acta Crystallogr Sect E Struct Rep Online. 2010 Jan 16;66(Pt 2):o371. doi: 10.1107/S160053680905586X (PMC2979916; doi:10.1107/S160053680905586X)
Supplement: Supplementary file 1 [file e-66-0o371-sup1.cif]

##############################################################################
###                                                                        ###
###        Electronic paper (Acta Crystallographica Section E)             ###
###                                                                        ###
##############################################################################
#                                                                            #
# This CIF contains the data in a paper accepted for publication in Acta     #
# Crystallographica Section E. It conforms to the requirements of Notes      #
# for Authors for Section E, and has been peer reviewed under the auspices   #
# of the IUCr Commission on Journals.                                        #
#                                                                            #
# Full details of the Crystallographic Information File format               #
# are given in the paper "The Crystallographic Information File (CIF):       #
# a New Standard Archive File for Crystallography" by S. R. Hall, F. H.      #
# Allen and I. D. Brown [Acta Cryst. (1991), A47, 655-685].                  #
#                                                                            #
# The current version of the core CIF dictionary is obtainable from          #
# ftp://ftp.iucr.org/pub/cif_core.dic. The current version number is 2.4.    #
#                                                                            #
# Software is freely available for graphical display of the structure(s) in  #
# this CIF.  For information consult the CIF home page http://www.iucr.org/  #
# cif/home.html                                                              #
#                                                                            #
# This file may be used for bona fide research purposes within the           #
# scientific community so long as proper attribution is given to the journal # 
# article from which it was obtained.                                        #
#                                                                            #
##############################################################################
                                             
data_global
_audit_creation_method     SHELXL-97
_journal_date_recd_electronic     2009-12-12
_journal_date_accepted     2009-12-30
_journal_name_full     'Acta Crystallographica, Section E'
_journal_year     2010
_journal_volume     66
_journal_issue      2
_journal_page_first     o371
_journal_page_last     o371
_journal_paper_category     QO
_journal_coeditor_code     XU2710
_publ_contact_author
;
     Dr. Seik Weng Ng
     Department of Chemistry
     University of Malaya
     50603 Kuala Lumpur
     Malaysia
;
_publ_contact_author_email     seikweng@um.edu.my
_publ_contact_author_fax     '03 7967 4193'
_publ_contact_author_phone     '03 7967 6778'
_publ_section_title
;
<i>N</i>-(4-Methyl-2-pyridyl)-<i>p</i>-toluidine
;
loop_
    _publ_author_name
    _publ_author_address
    'Fairuz, Zainal Abidin'
;
     Department of Chemistry
     University of Malaya
     50603 Kuala Lumpur
     Malaysia
;
    'Aiyub, Zaharah'
;
     Department of Chemistry
     University of Malaya
     50603 Kuala Lumpur
     Malaysia
;
    'Abdullah, Zanariah'
;
     Department of Chemistry
     University of Malaya
     50603 Kuala Lumpur
     Malaysia
;
    'Ng, Seik Weng'
;
     Department of Chemistry
     University of Malaya
     50603 Kuala Lumpur
     Malaysia
;
_publ_section_synopsis     .
data_I
_audit_creation_method     SHELXL-97
_chemical_name_systematic
;
<i>N</i>-(4-Methyl-2-pyridyl)-<i>p</i>-toluidine
;
_chemical_name_common     ?
_chemical_formula_moiety     'C13 H14 N2'
_chemical_formula_sum     'C13 H14 N2'
_chemical_formula_iupac     'C13 H14 N2'
_chemical_formula_weight     198.26
_chemical_melting_point     ?
_symmetry_cell_setting     Monoclinic
_symmetry_space_group_name_H-M     'P 21/n'
_symmetry_space_group_name_Hall     '-P 2yn'
loop_
    _symmetry_equiv_pos_as_xyz
    'x, y, z'
    '-x+1/2, y+1/2, -z+1/2'
    '-x, -y, -z'
    'x-1/2, -y-1/2, z-1/2'
_cell_length_a     10.9385(11)
_cell_length_b     7.5708(8)
_cell_length_c     13.4372(14)
_cell_angle_alpha     90.00
_cell_angle_beta     95.246(2)
_cell_angle_gamma     90.00
_cell_volume     1108.1(2)
_cell_formula_units_Z     4
_cell_measurement_reflns_used     2289
_cell_measurement_theta_min     2.5
_cell_measurement_theta_max     28.1
_cell_measurement_temperature     295(2)
_exptl_crystal_description     'Irregular block'
_exptl_crystal_colour     Colorless
_exptl_crystal_size_max     0.45
_exptl_crystal_size_mid     0.40
_exptl_crystal_size_min     0.30
_exptl_crystal_density_diffrn     1.188
_exptl_crystal_density_meas     ?
_exptl_crystal_density_method     'not measured'
_exptl_crystal_F_000     424
_exptl_absorpt_coefficient_mu     0.071
_exptl_absorpt_correction_type     None
_exptl_absorpt_process_details     ?
_exptl_absorpt_correction_T_min     ?
_exptl_absorpt_correction_T_max     ?
_diffrn_ambient_temperature     295(2)
_diffrn_radiation_type     MoK\a
_diffrn_radiation_wavelength     0.71073
_diffrn_radiation_source     'fine-focus sealed tube'
_diffrn_radiation_monochromator     graphite
_diffrn_measurement_device_type     'Bruker SMART APEX diffractometer'
_diffrn_measurement_method     '\w scans'
_diffrn_detector_area_resol_mean     ?
_diffrn_reflns_number     6758
_diffrn_reflns_av_R_equivalents     0.0242
_diffrn_reflns_av_sigmaI/netI     0.0275
_diffrn_reflns_theta_min     2.30
_diffrn_reflns_theta_max     27.50
_diffrn_reflns_theta_full     27.50
_diffrn_measured_fraction_theta_max     0.993
_diffrn_measured_fraction_theta_full     0.993
_diffrn_reflns_limit_h_min     -14
_diffrn_reflns_limit_h_max     13
_diffrn_reflns_limit_k_min     -9
_diffrn_reflns_limit_k_max     9
_diffrn_reflns_limit_l_min     -14
_diffrn_reflns_limit_l_max     17
_diffrn_standards_number     0
_diffrn_standards_interval_count     0
_diffrn_standards_interval_time     0
_diffrn_standards_decay_%     0
_reflns_number_total     2528
_reflns_number_gt     1797
_reflns_threshold_expression     I>2\s(I)
_refine_ls_structure_factor_coef     Fsqd
_refine_ls_matrix_type     full
_refine_ls_R_factor_all     0.0645
_refine_ls_R_factor_gt     0.0432
_refine_ls_wR_factor_gt     0.1225
_refine_ls_wR_factor_ref     0.1417
_refine_ls_goodness_of_fit_ref     1.045
_refine_ls_restrained_S_all     1.045
_refine_ls_number_reflns     2528
_refine_ls_number_parameters     143
_refine_ls_number_restraints     1
_refine_ls_hydrogen_treatment     mixed
_refine_ls_weighting_scheme     calc
_refine_ls_weighting_details
         'calc w=1/[\s^2^(Fo^2^)+(0.0692P)^2^+0.1529P] where P=(Fo^2^+2Fc^2^)/3'
_atom_sites_solution_hydrogens     geom
_atom_sites_solution_primary     direct
_atom_sites_solution_secondary     difmap
_refine_ls_shift/su_max     0.001
_refine_ls_shift/su_mean     0.001
_refine_diff_density_max     0.170
_refine_diff_density_min     -0.131
_refine_ls_extinction_method     'SHELXL97 (Sheldrick, 2008)'
_refine_ls_extinction_coef     0.044(6)
_refine_ls_extinction_expression
                                  'Fc^*^=kFc[1+0.001xFc^2^\l^3^/sin(2\q)]^-1/4^'
loop_
    _atom_type_symbol
    _atom_type_description
    _atom_type_scat_dispersion_real
    _atom_type_scat_dispersion_imag
    _atom_type_scat_source
    'C' 'C' 0.0033 0.0016
                         'International Tables Vol C Tables 4.2.6.8 and 6.1.1.4'
    'H' 'H' 0.0000 0.0000
                         'International Tables Vol C Tables 4.2.6.8 and 6.1.1.4'
    'N' 'N' 0.0061 0.0033
                         'International Tables Vol C Tables 4.2.6.8 and 6.1.1.4'
_computing_data_collection     'APEX2 (Bruker, 2008)'
_computing_cell_refinement     'SAINT (Bruker, 2008)'
_computing_data_reduction     'SAINT (Bruker, 2008)'
_computing_structure_solution     'SHELXS97 (Sheldrick, 2008)'
_computing_structure_refinement     'SHELXL97 (Sheldrick, 2008)'
_computing_molecular_graphics     'X-SEED (Barbour, 2001)'
_computing_publication_material     'publCIF (Westrip, 2010)'
loop_
    _atom_site_type_symbol
    _atom_site_label
    _atom_site_fract_x
    _atom_site_fract_y
    _atom_site_fract_z
    _atom_site_U_iso_or_equiv
    _atom_site_adp_type
    _atom_site_calc_flag
    _atom_site_refinement_flags
    _atom_site_occupancy
    _atom_site_disorder_assembly
    _atom_site_disorder_group
    N N1 0.51269(11) 0.54344(19) 0.64065(9) 0.0571(4) Uani d D 1 . .
    H H1 0.4682(13) 0.546(2) 0.5832(8) 0.063(5) Uiso d D 1 . .
    N N2 0.66732(12) 0.46482(18) 0.54571(9) 0.0554(4) Uani d . 1 . .
    C C1 0.78715(15) 0.4383(2) 0.53779(12) 0.0642(5) Uani d . 1 . .
    H H1A 0.8107 0.4072 0.4754 0.077 Uiso calc R 1 . .
    C C2 0.87740(14) 0.4535(2) 0.61487(13) 0.0619(4) Uani d . 1 . .
    H H2 0.9588 0.4288 0.6052 0.074 Uiso calc R 1 . .
    C C3 0.84502(13) 0.50645(19) 0.70755(11) 0.0490(4) Uani d . 1 . .
    C C4 0.72299(13) 0.53940(19) 0.71698(11) 0.0471(3) Uani d . 1 . .
    H H4 0.6985 0.5788 0.7776 0.056 Uiso calc R 1 . .
    C C5 0.63566(13) 0.51384(18) 0.63552(10) 0.0458(3) Uani d . 1 . .
    C C6 0.93890(14) 0.5264(2) 0.79563(12) 0.0607(4) Uani d . 1 . .
    H H6A 0.9168 0.6239 0.8360 0.091 Uiso calc R 1 . .
    H H6B 1.0180 0.5479 0.7725 0.091 Uiso calc R 1 . .
    H H6C 0.9418 0.4201 0.8347 0.091 Uiso calc R 1 . .
    C C7 0.45006(12) 0.55349(19) 0.72722(10) 0.0447(3) Uani d . 1 . .
    C C8 0.35038(12) 0.6665(2) 0.72803(11) 0.0516(4) Uani d . 1 . .
    H H8 0.3294 0.7385 0.6731 0.062 Uiso calc R 1 . .
    C C9 0.28208(13) 0.6735(2) 0.80914(11) 0.0547(4) Uani d . 1 . .
    H H9 0.2153 0.7498 0.8077 0.066 Uiso calc R 1 . .
    C C10 0.31070(13) 0.5694(2) 0.89293(11) 0.0526(4) Uani d . 1 . .
    C C11 0.41089(13) 0.4573(2) 0.89151(11) 0.0502(4) Uani d . 1 . .
    H H11 0.4322 0.3860 0.9467 0.060 Uiso calc R 1 . .
    C C12 0.47974(13) 0.44843(19) 0.81091(10) 0.0477(4) Uani d . 1 . .
    H H12 0.5464 0.3719 0.8124 0.057 Uiso calc R 1 . .
    C C13 0.23520(17) 0.5750(3) 0.98106(13) 0.0757(5) Uani d . 1 . .
    H H13A 0.1631 0.6452 0.9646 0.113 Uiso calc R 1 . .
    H H13B 0.2829 0.6262 1.0373 0.113 Uiso calc R 1 . .
    H H13C 0.2115 0.4572 0.9974 0.113 Uiso calc R 1 . .
loop_
    _atom_site_aniso_label
    _atom_site_aniso_U_11
    _atom_site_aniso_U_22
    _atom_site_aniso_U_33
    _atom_site_aniso_U_12
    _atom_site_aniso_U_13
    _atom_site_aniso_U_23
    N1 0.0418(7) 0.0866(10) 0.0424(7) 0.0084(6) 0.0001(5) 0.0006(6)
    N2 0.0492(7) 0.0675(8) 0.0496(7) 0.0037(6) 0.0048(5) -0.0037(6)
    C1 0.0536(9) 0.0824(12) 0.0583(9) 0.0073(8) 0.0136(7) -0.0093(8)
    C2 0.0426(8) 0.0744(11) 0.0698(10) 0.0060(7) 0.0104(7) -0.0040(8)
    C3 0.0433(8) 0.0435(8) 0.0599(9) -0.0004(6) 0.0025(6) 0.0045(6)
    C4 0.0439(7) 0.0494(8) 0.0479(7) 0.0008(6) 0.0049(6) -0.0010(6)
    C5 0.0427(7) 0.0476(8) 0.0471(7) 0.0022(6) 0.0049(6) 0.0029(6)
    C6 0.0435(8) 0.0664(10) 0.0706(10) -0.0005(7) -0.0032(7) 0.0044(8)
    C7 0.0363(7) 0.0533(8) 0.0434(7) -0.0015(6) -0.0023(5) -0.0024(6)
    C8 0.0424(7) 0.0570(9) 0.0542(8) 0.0033(6) -0.0022(6) 0.0070(7)
    C9 0.0411(7) 0.0585(9) 0.0643(9) 0.0052(6) 0.0031(6) -0.0040(7)
    C10 0.0452(8) 0.0625(9) 0.0500(8) -0.0080(7) 0.0034(6) -0.0102(7)
    C11 0.0479(8) 0.0559(9) 0.0450(7) -0.0082(6) -0.0047(6) 0.0031(6)
    C12 0.0408(7) 0.0497(8) 0.0512(8) 0.0021(6) -0.0036(6) -0.0022(6)
    C13 0.0698(11) 0.0969(14) 0.0623(10) -0.0047(10) 0.0172(8) -0.0109(10)
loop_
    _geom_bond_atom_site_label_1
    _geom_bond_atom_site_label_2
    _geom_bond_site_symmetry_2
    _geom_bond_distance
    _geom_bond_publ_flag
    N1 C5 . 1.3716(18) ?
    N1 C7 . 1.4051(18) ?
    N1 H1 . 0.875(9) ?
    N2 C1 . 1.340(2) ?
    N2 C5 . 1.3380(18) ?
    C1 C2 . 1.369(2) ?
    C1 H1A . 0.9300 ?
    C2 C3 . 1.385(2) ?
    C2 H2 . 0.9300 ?
    C3 C4 . 1.375(2) ?
    C3 C6 . 1.502(2) ?
    C4 C5 . 1.399(2) ?
    C4 H4 . 0.9300 ?
    C6 H6A . 0.9600 ?
    C6 H6B . 0.9600 ?
    C6 H6C . 0.9600 ?
    C7 C8 . 1.3867(19) ?
    C7 C12 . 1.391(2) ?
    C8 C9 . 1.378(2) ?
    C8 H8 . 0.9300 ?
    C9 C10 . 1.386(2) ?
    C9 H9 . 0.9300 ?
    C10 C11 . 1.388(2) ?
    C10 C13 . 1.505(2) ?
    C11 C12 . 1.376(2) ?
    C11 H11 . 0.9300 ?
    C12 H12 . 0.9300 ?
    C13 H13A . 0.9600 ?
    C13 H13B . 0.9600 ?
    C13 H13C . 0.9600 ?
loop_
    _geom_angle_atom_site_label_1
    _geom_angle_atom_site_label_2
    _geom_angle_atom_site_label_3
    _geom_angle_site_symmetry_1
    _geom_angle_site_symmetry_3
    _geom_angle
    _geom_angle_publ_flag
    C5 N1 C7 . . 127.24(12) ?
    C5 N1 H1 . . 115.4(11) ?
    C7 N1 H1 . . 117.1(11) ?
    C1 N2 C5 . . 116.68(13) ?
    N2 C1 C2 . . 124.77(15) ?
    N2 C1 H1A . . 117.6 ?
    C2 C1 H1A . . 117.6 ?
    C1 C2 C3 . . 118.61(14) ?
    C1 C2 H2 . . 120.7 ?
    C3 C2 H2 . . 120.7 ?
    C4 C3 C2 . . 117.75(14) ?
    C4 C3 C6 . . 120.58(14) ?
    C2 C3 C6 . . 121.67(14) ?
    C3 C4 C5 . . 120.13(13) ?
    C3 C4 H4 . . 119.9 ?
    C5 C4 H4 . . 119.9 ?
    N2 C5 N1 . . 115.25(12) ?
    N2 C5 C4 . . 121.97(13) ?
    N1 C5 C4 . . 122.73(13) ?
    C3 C6 H6A . . 109.5 ?
    C3 C6 H6B . . 109.5 ?
    H6A C6 H6B . . 109.5 ?
    C3 C6 H6C . . 109.5 ?
    H6A C6 H6C . . 109.5 ?
    H6B C6 H6C . . 109.5 ?
    C8 C7 C12 . . 118.16(13) ?
    C8 C7 N1 . . 118.89(13) ?
    C12 C7 N1 . . 122.87(13) ?
    C9 C8 C7 . . 120.90(13) ?
    C9 C8 H8 . . 119.5 ?
    C7 C8 H8 . . 119.5 ?
    C8 C9 C10 . . 121.47(14) ?
    C8 C9 H9 . . 119.3 ?
    C10 C9 H9 . . 119.3 ?
    C9 C10 C11 . . 117.16(14) ?
    C9 C10 C13 . . 121.57(15) ?
    C11 C10 C13 . . 121.26(15) ?
    C12 C11 C10 . . 122.03(14) ?
    C12 C11 H11 . . 119.0 ?
    C10 C11 H11 . . 119.0 ?
    C11 C12 C7 . . 120.27(13) ?
    C11 C12 H12 . . 119.9 ?
    C7 C12 H12 . . 119.9 ?
    C10 C13 H13A . . 109.5 ?
    C10 C13 H13B . . 109.5 ?
    H13A C13 H13B . . 109.5 ?
    C10 C13 H13C . . 109.5 ?
    H13A C13 H13C . . 109.5 ?
    H13B C13 H13C . . 109.5 ?
loop_
    _geom_torsion_atom_site_label_1
    _geom_torsion_atom_site_label_2
    _geom_torsion_atom_site_label_3
    _geom_torsion_atom_site_label_4
    _geom_torsion_site_symmetry_1
    _geom_torsion_site_symmetry_2
    _geom_torsion_site_symmetry_3
    _geom_torsion_site_symmetry_4
    _geom_torsion
    _geom_torsion_publ_flag
    C5 N2 C1 C2 . . . . 1.7(3) ?
    N2 C1 C2 C3 . . . . -2.5(3) ?
    C1 C2 C3 C4 . . . . 0.6(2) ?
    C1 C2 C3 C6 . . . . -179.91(16) ?
    C2 C3 C4 C5 . . . . 2.0(2) ?
    C6 C3 C4 C5 . . . . -177.51(13) ?
    C1 N2 C5 N1 . . . . 178.72(14) ?
    C1 N2 C5 C4 . . . . 1.1(2) ?
    C7 N1 C5 N2 . . . . 163.28(14) ?
    C7 N1 C5 C4 . . . . -19.1(2) ?
    C3 C4 C5 N2 . . . . -3.0(2) ?
    C3 C4 C5 N1 . . . . 179.59(14) ?
    C5 N1 C7 C8 . . . . 146.94(15) ?
    C5 N1 C7 C12 . . . . -36.3(2) ?
    C12 C7 C8 C9 . . . . -0.5(2) ?
    N1 C7 C8 C9 . . . . 176.39(13) ?
    C7 C8 C9 C10 . . . . 0.5(2) ?
    C8 C9 C10 C11 . . . . -0.2(2) ?
    C8 C9 C10 C13 . . . . -179.16(15) ?
    C9 C10 C11 C12 . . . . 0.0(2) ?
    C13 C10 C11 C12 . . . . 178.95(14) ?
    C10 C11 C12 C7 . . . . 0.0(2) ?
    C8 C7 C12 C11 . . . . 0.3(2) ?
    N1 C7 C12 C11 . . . . -176.47(13) ?
loop_
    _geom_hbond_atom_site_label_D
    _geom_hbond_atom_site_label_H
    _geom_hbond_atom_site_label_A
    _geom_hbond_site_symmetry_A
    _geom_hbond_distance_DH
    _geom_hbond_distance_HA
    _geom_hbond_distance_DA
    _geom_hbond_angle_DHA
    _geom_hbond_publ_flag
    N1 H1 N2 3_666 0.870(10)
                           2.180(10)
                                   3.041(2) 170(2) yes
