# Supplementary material for: N-(4-Methyl-2-pyrid­yl)-p-toluidine
Source: Acta Crystallogr Sect E Struct Rep Online. 2010 Jan 16;66(Pt 2):o371. doi: 10.1107/S160053680905586X (PMC2979916; doi:10.1107/S160053680905586X)
Supplement: Supplementary file 2 [file e-66-0o371-Isup2.hkl]

# 
# h,k,l, Fc-squared, Fo-squared, sigma(Fo-squared) and status flag 
# 
data_I
_shelx_title '  P21/n' 
_shelx_refln_list_code          4 
_shelx_F_calc_maximum      177.43 
_exptl_crystal_F_000       424.00 
_reflns_d_resolution_high  0.7696 
 
loop_ 
 _symmetry_equiv_pos_as_xyz 
 'x, y, z' 
 '-x+1/2, y+1/2, -z+1/2' 
 '-x, -y, -z' 
 'x-1/2, -y-1/2, z-1/2' 
 
_cell_length_a    10.9385 
_cell_length_b     7.5708 
_cell_length_c    13.4372 
_cell_angle_alpha  90.000 
_cell_angle_beta   95.246 
_cell_angle_gamma  90.000 
 
_shelx_F_squared_multiplier     1.000 
 
loop_ 
 _refln_index_h 
 _refln_index_k 
 _refln_index_l 
 _refln_F_squared_calc 
 _refln_F_squared_meas 
 _refln_F_squared_sigma 
 _refln_observed_status 
   2   0   0     1118.28     1106.24     15.94 o 
   4   0   0      240.94      238.78      3.94 o 
   6   0   0      337.63      395.67      6.45 o 
   8   0   0        0.22        0.52      0.82 o 
  10   0   0       25.05       26.02      1.58 o 
  12   0   0        8.65        5.65      1.57 o 
  14   0   0       29.17       45.59      3.67 o 
   1   1   0     4654.32     4538.71    122.30 o 
   2   1   0      270.25      265.13      2.89 o 
   3   1   0       65.25       48.50      0.79 o 
   4   1   0      206.98      189.78      2.32 o 
   5   1   0      856.83      914.92      9.53 o 
   6   1   0        1.50       -0.42      0.33 o 
   7   1   0       66.30       52.17      1.17 o 
   8   1   0       21.54       23.69      0.91 o 
   9   1   0        2.58        1.44      0.55 o 
  10   1   0       16.40       12.68      0.84 o 
  11   1   0       17.01       16.72      1.45 o 
  12   1   0       12.02       11.67      1.29 o 
  13   1   0        0.89        1.72      0.87 o 
  14   1   0        1.13       -0.15      1.03 o 
   0   2   0    31483.08    29315.39   1143.86 o 
   1   2   0     3678.12     3470.03     50.63 o 
   2   2   0      267.44      248.50      2.82 o 
   3   2   0      585.90      605.78      7.37 o 
   4   2   0       10.01        6.92      0.64 o 
   5   2   0       82.38       81.05      1.31 o 
   6   2   0      105.57      118.69      1.82 o 
   7   2   0       15.43       16.91      0.92 o 
   8   2   0        0.92        1.97      0.46 o 
   9   2   0        0.01       -0.45      0.73 o 
  10   2   0        7.08        8.45      1.33 o 
  11   2   0        1.79        0.99      0.80 o 
  12   2   0        0.00        0.24      0.87 o 
  13   2   0       20.61       17.52      1.43 o 
   1   3   0      143.30      130.32      1.69 o 
   2   3   0       90.76       82.67      1.34 o 
   3   3   0      315.59      335.79      4.49 o 
   4   3   0        0.81        0.74      0.37 o 
   5   3   0       27.91       35.60      1.12 o 
   6   3   0        0.35       -0.25      0.38 o 
   7   3   0       22.04       20.13      1.26 o 
   8   3   0       83.47       76.56      2.00 o 
   9   3   0       10.46        9.55      0.93 o 
  10   3   0      191.55      176.68      3.53 o 
  11   3   0       28.63       27.76      1.47 o 
  12   3   0        1.31        1.17      0.83 o 
  13   3   0        2.94        2.26      0.98 o 
   0   4   0     1278.50     1397.11     20.05 o 
   1   4   0        5.62        5.27      0.43 o 
   2   4   0       46.47       40.93      0.88 o 
   3   4   0       50.88       54.63      0.97 o 
   4   4   0       89.53       98.49      1.98 o 
   5   4   0       30.57       29.71      1.10 o 
   6   4   0       47.21       51.45      2.07 o 
   7   4   0        6.62        4.89      0.68 o 
   8   4   0        4.32        5.68      1.23 o 
   9   4   0       16.61       17.23      1.47 o 
  10   4   0        6.13        9.52      1.29 o 
  11   4   0        1.23        0.81      0.84 o 
  12   4   0        0.67        0.43      0.82 o 
   1   5   0        3.02        2.62      0.39 o 
   2   5   0       88.71       94.49      1.57 o 
   3   5   0       42.58       38.90      1.42 o 
   4   5   0        7.99        7.80      0.69 o 
   5   5   0        7.41        8.29      0.76 o 
   6   5   0        0.18       -0.67      0.45 o 
   7   5   0        0.94        0.62      0.57 o 
   8   5   0       54.14       56.30      1.87 o 
   9   5   0       46.30       43.48      1.73 o 
  10   5   0      151.26      143.46      3.32 o 
  11   5   0        5.92        6.88      1.07 o 
  12   5   0        0.00        0.44      0.87 o 
   0   6   0       31.11       36.44      2.11 o 
   1   6   0        1.37        0.91      0.66 o 
   2   6   0        7.76        7.49      0.70 o 
   3   6   0       10.62       13.59      0.88 o 
   4   6   0      114.48      111.50      3.11 o 
   5   6   0       34.94       34.93      1.38 o 
   6   6   0       19.11       18.85      1.12 o 
   7   6   0        5.14        5.29      0.83 o 
   8   6   0       10.06        8.23      1.32 o 
   9   6   0        3.06        2.75      0.89 o 
  10   6   0       14.98       21.31      1.95 o 
  11   6   0        0.40       -0.31      1.14 o 
   1   7   0       24.29       26.58      1.17 o 
   2   7   0        1.67        1.06      0.57 o 
   3   7   0       12.39       12.68      0.95 o 
   4   7   0        7.07        7.18      0.83 o 
   5   7   0        7.37        6.93      1.21 o 
   6   7   0        4.91        4.80      0.80 o 
   7   7   0        1.42       -0.46      0.64 o 
   8   7   0       13.15       15.76      1.26 o 
   9   7   0       14.42       10.76      1.32 o 
   0   8   0       69.60       85.05      3.64 o 
   1   8   0        2.43        1.87      0.85 o 
   2   8   0        0.04       -0.81      0.61 o 
   3   8   0        0.73        0.32      0.66 o 
   4   8   0       32.90       33.33      2.76 o 
   5   8   0       10.70       10.15      1.40 o 
   6   8   0        1.55        0.48      1.03 o 
   7   8   0        1.26        0.23      1.38 o 
   8   8   0        1.78        1.69      1.22 o 
   4   9   0        0.68       -0.32      1.58 o 
   5   9   0       10.13       13.03      2.53 o 
 -13   0   1        2.72        2.58      1.47 o 
 -11   0   1       23.47       25.96      2.90 o 
  -9   0   1        5.11        7.61      1.45 o 
  -7   0   1       66.86       81.86      2.16 o 
  -5   0   1       43.59       61.98      2.21 o 
  -3   0   1      411.49      374.30      5.69 o 
  -1   0   1      224.55      222.34      4.86 o 
   3   0   1        5.62        7.06      0.47 o 
   5   0   1      376.53      344.59      5.60 o 
   7   0   1      504.66      559.59      8.93 o 
   9   0   1      149.99      145.87      4.92 o 
  11   0   1        0.00        0.11      1.96 o 
  13   0   1       32.83       41.81      3.34 o 
 -14   1   1       15.03       17.35      1.82 o 
 -13   1   1        1.42        1.15      0.84 o 
 -12   1   1        1.67        1.68      0.81 o 
 -11   1   1       32.51       30.61      1.50 o 
 -10   1   1        5.58        1.58      1.48 o 
  -9   1   1        4.32        2.90      0.90 o 
  -8   1   1        1.28        0.69      0.39 o 
  -7   1   1        0.32        0.35      0.32 o 
  -6   1   1      268.15      288.63      3.52 o 
  -5   1   1       44.00       42.74      0.91 o 
  -4   1   1     1887.16     1906.65     19.07 o 
  -3   1   1       70.50       66.01      0.97 o 
  -2   1   1     3503.33     3522.24     83.14 o 
  -1   1   1      152.76      149.19      1.67 o 
   0   1   1      799.54      786.76      9.20 o 
   1   1   1      430.01      419.17      4.41 o 
   2   1   1     3155.16     3040.66     30.13 o 
   3   1   1     1983.67     2033.61     23.18 o 
   4   1   1       53.14       55.24      0.96 o 
   5   1   1      294.52      314.53      3.69 o 
   6   1   1     1102.19     1142.75     11.90 o 
   7   1   1        1.40        1.69      0.39 o 
   8   1   1      211.97      209.91      3.00 o 
   9   1   1        5.39        3.95      0.76 o 
  10   1   1       65.38       59.83      1.57 o 
  11   1   1       14.82       15.12      1.12 o 
  12   1   1       15.92       15.77      1.52 o 
  13   1   1        1.58        2.32      1.64 o 
 -13   2   1        5.14        6.62      1.02 o 
 -12   2   1        8.52        9.27      1.06 o 
 -11   2   1       29.67       32.37      3.02 o 
 -10   2   1       61.15       54.14      1.81 o 
  -9   2   1       11.25        7.02      0.80 o 
  -8   2   1        0.10        0.49      0.47 o 
  -7   2   1       15.55       17.61      0.73 o 
  -6   2   1        7.87        7.11      0.48 o 
  -5   2   1       75.15      114.32      1.64 o 
  -4   2   1      388.14      398.59      4.43 o 
  -3   2   1        0.26        0.72      0.32 o 
  -2   2   1      647.54      644.14      7.68 o 
  -1   2   1     3986.43     4165.54    139.22 o 
   0   2   1     2112.51     2097.97     24.87 o 
   1   2   1     2959.44     2923.71     33.09 o 
   2   2   1      254.56      286.01      3.17 o 
   3   2   1      148.43      149.64      1.89 o 
   4   2   1        9.90        7.26      0.43 o 
   5   2   1      710.09      711.78      7.61 o 
   6   2   1       86.93       93.94      1.58 o 
   7   2   1       79.58       95.33      1.68 o 
   8   2   1       59.41       61.30      1.42 o 
   9   2   1      100.68       98.43      2.36 o 
  10   2   1        0.00       -0.46      0.58 o 
  11   2   1        0.12        0.93      0.70 o 
  12   2   1        0.96        0.25      0.76 o 
  13   2   1       54.94       60.69      2.78 o 
 -13   3   1        8.12        8.93      3.05 o 
 -12   3   1       22.58       21.85      1.47 o 
 -11   3   1       12.63       13.30      1.13 o 
 -10   3   1       35.08       32.05      1.53 o 
  -9   3   1        0.73        0.53      0.82 o 
  -8   3   1        1.02        0.68      0.73 o 
  -7   3   1        4.99        4.09      0.62 o 
  -6   3   1       80.01       88.33      1.91 o 
  -5   3   1       30.35       40.17      1.33 o 
  -4   3   1      844.16      893.28     10.84 o 
  -3   3   1       73.87       72.93      1.44 o 
  -2   3   1      176.22      155.87      6.64 o 
  -1   3   1      148.18      159.21      2.01 o 
   0   3   1      981.42      907.22      9.29 o 
   1   3   1        2.45        1.98      0.25 o 
   2   3   1       58.63       50.71      0.99 o 
   3   3   1      562.49      569.28      6.11 o 
   4   3   1      431.99      468.32      5.20 o 
   5   3   1      119.01      135.12      2.14 o 
   6   3   1      157.63      149.44      2.16 o 
   7   3   1        6.94        7.12      0.72 o 
   8   3   1       76.58       77.05      3.80 o 
   9   3   1       17.44       20.89      2.49 o 
  10   3   1       64.45       60.42      2.07 o 
  11   3   1       13.87       14.56      1.21 o 
  12   3   1        0.79        1.01      0.80 o 
  13   3   1        1.01        0.61      0.86 o 
 -12   4   1        3.32        5.89      1.86 o 
 -11   4   1       15.45       14.10      1.72 o 
 -10   4   1       33.83       29.17      2.13 o 
  -9   4   1        8.69        7.69      0.93 o 
  -8   4   1       32.48       25.56      1.23 o 
  -7   4   1        6.58        4.30      0.66 o 
  -6   4   1        7.46        8.34      0.71 o 
  -5   4   1        8.59       11.63      0.76 o 
  -4   4   1      287.32      294.56      4.26 o 
  -3   4   1        5.58        6.89      0.54 o 
  -2   4   1        5.48        4.91      0.59 o 
  -1   4   1      814.80      841.69      8.80 o 
   0   4   1        1.17        0.19      0.60 o 
   1   4   1      258.32      276.88      3.29 o 
   2   4   1       57.70       48.20      0.97 o 
   3   4   1       21.42       23.73      0.69 o 
   4   4   1       15.96       16.08      0.52 o 
   5   4   1      224.94      232.08      3.68 o 
   6   4   1        3.42        3.21      0.60 o 
   7   4   1        0.00       -0.67      0.44 o 
   8   4   1       47.58       42.17      1.58 o 
   9   4   1       32.14       31.73      1.48 o 
  10   4   1        0.18        1.46      0.75 o 
  11   4   1        4.13        3.59      0.87 o 
  12   4   1        0.04       -0.71      0.76 o 
 -12   5   1        5.72        8.70      1.18 o 
 -11   5   1        2.72        3.52      0.94 o 
 -10   5   1        0.01       -1.00      0.66 o 
  -9   5   1        0.16        0.61      0.72 o 
  -8   5   1        0.06       -0.70      0.59 o 
  -7   5   1        4.44        2.28      0.65 o 
  -6   5   1       18.49       17.63      1.03 o 
  -5   5   1        4.95        5.24      0.62 o 
  -4   5   1        5.26        7.19      0.69 o 
  -3   5   1       57.04       64.74      1.83 o 
  -2   5   1       89.16       83.19      1.46 o 
  -1   5   1       55.35       46.83      1.06 o 
   0   5   1      119.14      108.89      1.73 o 
   1   5   1       58.55       51.91      1.12 o 
   2   5   1        1.86        2.77      0.38 o 
   3   5   1       34.31       29.57      1.35 o 
   4   5   1       14.88       13.98      0.87 o 
   5   5   1        7.77        8.48      0.81 o 
   6   5   1       22.01       18.81      1.06 o 
   7   5   1        3.68        2.74      0.67 o 
   8   5   1        8.77        9.16      0.95 o 
   9   5   1       14.85       21.00      1.34 o 
  10   5   1        6.87        7.30      1.05 o 
  11   5   1        5.78        6.66      1.06 o 
  12   5   1        1.94        3.52      1.06 o 
 -11   6   1        0.94        0.57      0.92 o 
 -10   6   1       36.22       40.70      2.32 o 
  -9   6   1        0.00        0.35      0.78 o 
  -8   6   1        2.77        2.21      0.77 o 
  -7   6   1       19.00       16.58      1.17 o 
  -6   6   1        2.07        1.80      0.62 o 
  -5   6   1        0.24       -0.04      0.51 o 
  -4   6   1       52.57       51.97      2.20 o 
  -3   6   1        3.59        3.12      0.59 o 
  -2   6   1        3.81        3.89      0.60 o 
  -1   6   1       40.20       37.61      1.31 o 
   0   6   1       75.83       67.77      2.09 o 
   1   6   1        1.32        1.02      0.42 o 
   2   6   1        3.11        3.67      0.59 o 
   3   6   1       83.14       87.79      2.03 o 
   4   6   1        6.07        4.78      0.80 o 
   5   6   1        2.42        1.33      0.78 o 
   6   6   1        0.32       -0.21      0.59 o 
   7   6   1        6.36        5.74      0.85 o 
   8   6   1       18.16       16.53      1.18 o 
   9   6   1        1.25        1.12      0.83 o 
  10   6   1        0.04        1.32      0.84 o 
  11   6   1        2.44        1.69      0.97 o 
  -9   7   1        2.85        2.06      2.05 o 
  -8   7   1        0.29       -0.63      0.71 o 
  -7   7   1        0.01       -0.05      1.06 o 
  -6   7   1       11.87        9.00      1.04 o 
  -5   7   1        7.61        9.47      0.91 o 
  -4   7   1        2.79        1.81      0.66 o 
  -3   7   1        2.50        1.44      0.61 o 
  -2   7   1        0.49       -0.71      0.49 o 
  -1   7   1       17.73       16.25      0.97 o 
   0   7   1       12.42       14.15      0.78 o 
   1   7   1        2.24        1.37      0.68 o 
   2   7   1        4.17        4.08      1.02 o 
   3   7   1       70.50       72.94      1.97 o 
   4   7   1       21.75       22.89      1.25 o 
   5   7   1       13.14       13.38      1.84 o 
   6   7   1        0.15       -0.33      0.78 o 
   7   7   1        0.51        0.15      0.71 o 
   8   7   1        0.20       -0.77      1.05 o 
   9   7   1       14.12       16.21      1.69 o 
  -8   8   1        0.31        0.30      1.54 o 
  -7   8   1        4.86        3.50      2.94 o 
  -6   8   1        0.09       -0.83      1.07 o 
  -5   8   1        0.04       -0.98      0.85 o 
  -4   8   1        0.22        0.59      0.92 o 
  -3   8   1        2.03        0.57      0.88 o 
  -2   8   1        1.60       -0.26      0.82 o 
  -1   8   1       52.39       51.56      2.87 o 
   0   8   1       35.14       35.66      2.57 o 
   1   8   1        9.35        9.96      1.67 o 
   2   8   1        8.01        7.10      1.55 o 
   3   8   1       30.03       29.61      1.80 o 
   4   8   1        1.12        0.09      0.86 o 
   5   8   1        1.10        0.16      1.21 o 
   6   8   1        0.01       -1.29      0.86 o 
   7   8   1       14.77       17.37      1.72 o 
   8   8   1        0.36        1.21      1.12 o 
  -5   9   1        0.05       -2.00      1.57 o 
  -4   9   1        1.53        3.19      1.80 o 
   4   9   1        4.55        1.92      1.79 o 
   5   9   1        0.01       -2.36      1.57 o 
 -14   0   2        0.37        0.32      1.57 o 
 -12   0   2       52.76       53.68      3.41 o 
 -10   0   2       80.24       67.44      2.35 o 
  -8   0   2        0.14        0.13      0.51 o 
  -6   0   2      176.98      168.21      3.30 o 
  -4   0   2        0.00        0.53      0.31 o 
  -2   0   2      245.64      243.81      5.00 o 
   0   0   2     3794.82     3633.23     51.62 o 
   4   0   2       85.50       97.62      2.02 o 
   6   0   2      502.89      564.21      8.86 o 
   8   0   2        1.98        5.44      1.10 o 
  10   0   2       87.44       91.95      3.92 o 
  12   0   2        0.34       -1.62      1.08 o 
 -14   1   2        0.01       -0.47      0.97 o 
 -13   1   2        7.89        6.60      1.58 o 
 -12   1   2       51.59       53.52      2.07 o 
 -11   1   2      289.20      274.08      4.76 o 
 -10   1   2       16.04       14.22      1.06 o 
  -9   1   2      116.90       99.44      1.93 o 
  -8   1   2       17.00       15.61      0.89 o 
  -7   1   2      181.62      200.61      3.21 o 
  -6   1   2        0.04        0.35      0.29 o 
  -5   1   2     1717.48     1815.96     18.30 o 
  -4   1   2       18.05       16.46      0.51 o 
  -3   1   2        1.38        1.38      0.19 o 
  -2   1   2       26.97       23.51      0.47 o 
  -1   1   2     5919.71     5876.48    141.08 o 
   0   1   2       55.43       57.69      1.15 o 
   1   1   2     9335.12     9501.52    103.60 o 
   2   1   2     2846.83     2834.14     27.98 o 
   3   1   2      278.13      306.46      3.42 o 
   4   1   2       42.70       46.02      1.04 o 
   5   1   2       52.23       48.29      2.22 o 
   6   1   2       36.88       40.50      0.98 o 
   7   1   2       89.83       78.89      1.77 o 
   8   1   2        3.00        4.12      0.76 o 
   9   1   2      419.68      421.64      5.30 o 
  10   1   2        0.10       -0.17      0.49 o 
  11   1   2        0.79        0.92      0.81 o 
  12   1   2        4.80        5.03      1.09 o 
  13   1   2        5.51        4.94      1.48 o 
 -13   2   2       11.29       12.24      1.27 o 
 -12   2   2       17.06       18.43      1.76 o 
 -11   2   2        0.03        1.02      0.93 o 
 -10   2   2       10.47        7.56      1.16 o 
  -9   2   2        8.79        7.18      0.79 o 
  -8   2   2       40.28       37.48      1.33 o 
  -7   2   2       20.06       21.23      0.76 o 
  -6   2   2       62.26       69.22      1.59 o 
  -5   2   2        2.68        3.22      0.80 o 
  -4   2   2       14.19       22.18      0.53 o 
  -3   2   2        8.21        6.49      0.30 o 
  -2   2   2      300.75      286.39      3.17 o 
  -1   2   2     3442.87     3388.65     65.34 o 
   0   2   2       52.28       49.01      0.76 o 
   1   2   2      250.17      233.59      2.99 o 
   2   2   2     4885.81     4928.32     85.30 o 
   3   2   2     1448.90     1523.54     15.36 o 
   4   2   2      143.80      167.46      2.19 o 
   5   2   2      163.99      192.70      3.01 o 
   6   2   2       10.61       10.62      0.55 o 
   7   2   2       35.20       42.10      1.09 o 
   8   2   2       12.55       11.06      0.73 o 
   9   2   2       17.21       17.29      1.12 o 
  10   2   2       45.88       44.99      1.66 o 
  11   2   2       19.71       16.98      1.21 o 
  12   2   2        1.47        0.35      0.73 o 
  13   2   2        0.96       -0.03      1.08 o 
 -13   3   2       34.45       36.19      1.90 o 
 -12   3   2       35.41       32.84      2.15 o 
 -11   3   2        3.61        2.64      0.80 o 
 -10   3   2        0.91        1.10      0.69 o 
  -9   3   2        7.03        6.59      1.26 o 
  -8   3   2       84.99       83.69      2.06 o 
  -7   3   2       50.93       45.22      1.68 o 
  -6   3   2       34.63       38.19      1.20 o 
  -5   3   2      378.22      381.12      5.23 o 
  -4   3   2        2.76        1.70      0.36 o 
  -3   3   2       93.00      107.46      1.86 o 
  -2   3   2      612.57      619.88      6.53 o 
  -1   3   2     1695.18     1699.57     17.02 o 
   0   3   2        8.56        5.64      0.54 o 
   1   3   2      246.98      256.53      2.97 o 
   2   3   2     1031.42     1054.99     12.32 o 
   3   3   2     1645.50     1706.45     17.23 o 
   4   3   2      504.40      484.22      5.40 o 
   5   3   2      209.91      217.66      2.83 o 
   6   3   2        4.94        5.12      0.44 o 
   7   3   2       35.65       29.09      1.46 o 
   8   3   2        1.63       -0.38      0.82 o 
   9   3   2      222.07      234.05      5.85 o 
  10   3   2        0.64       -0.37      0.63 o 
  11   3   2        1.66        1.37      0.74 o 
  12   3   2        2.06        0.43      0.78 o 
  13   3   2        1.14        1.77      0.91 o 
 -12   4   2        0.01        0.27      0.81 o 
 -11   4   2        6.29        5.78      0.97 o 
 -10   4   2       10.02        9.47      1.03 o 
  -9   4   2      155.43      153.46      3.19 o 
  -8   4   2        3.09        3.47      0.70 o 
  -7   4   2        0.07        0.69      0.63 o 
  -6   4   2        1.48        0.95      0.48 o 
  -5   4   2        2.13        4.03      0.67 o 
  -4   4   2        2.49        1.55      0.41 o 
  -3   4   2       12.23       13.47      0.49 o 
  -2   4   2       33.36       20.98      1.80 o 
  -1   4   2     3850.75     3887.94     38.41 o 
   0   4   2      166.57      140.52      2.49 o 
   1   4   2       94.02      100.69      1.54 o 
   2   4   2      101.29      115.64      1.71 o 
   3   4   2      833.77      784.17      8.35 o 
   4   4   2       69.47       72.99      1.33 o 
   5   4   2        0.28       -0.18      0.39 o 
   6   4   2       11.53       11.32      1.15 o 
   7   4   2       13.24       11.78      0.92 o 
   8   4   2        1.64        1.16      0.66 o 
   9   4   2       37.89       40.25      1.65 o 
  10   4   2        1.89        2.00      0.83 o 
  11   4   2       21.39       17.76      1.33 o 
  12   4   2        1.38        1.51      0.88 o 
 -12   5   2        4.38        4.83      1.03 o 
 -11   5   2        0.06        0.10      0.82 o 
 -10   5   2       18.14       16.15      1.26 o 
  -9   5   2        1.06       -0.12      0.68 o 
  -8   5   2       42.18       44.96      1.65 o 
  -7   5   2        3.60        4.08      0.72 o 
  -6   5   2        9.23        8.56      0.79 o 
  -5   5   2       38.69       45.43      1.41 o 
  -4   5   2        5.73        5.91      0.62 o 
  -3   5   2        1.96        3.39      0.59 o 
  -2   5   2      265.78      263.27      3.29 o 
  -1   5   2      126.39      117.46      1.82 o 
   0   5   2       39.78       40.80      1.03 o 
   1   5   2        3.86        3.35      0.41 o 
   2   5   2       58.86       62.74      1.24 o 
   3   5   2       21.73       24.45      1.10 o 
   4   5   2      432.63      434.35      6.05 o 
   5   5   2       36.92       37.08      1.37 o 
   6   5   2        0.74        0.47      0.56 o 
   7   5   2        6.88        6.16      0.89 o 
   8   5   2        2.86        2.59      0.75 o 
   9   5   2       48.04       50.33      1.89 o 
  10   5   2        1.12        1.29      0.77 o 
  11   5   2        0.18       -1.11      0.74 o 
 -11   6   2        1.15        0.61      1.19 o 
 -10   6   2       24.48       28.18      1.63 o 
  -9   6   2       31.72       29.81      1.58 o 
  -8   6   2       15.66       14.70      1.16 o 
  -7   6   2        5.82        5.75      0.80 o 
  -6   6   2        4.28        4.49      0.73 o 
  -5   6   2        6.40        6.41      0.98 o 
  -4   6   2        4.77        5.08      1.05 o 
  -3   6   2        2.57        1.33      0.55 o 
  -2   6   2      112.24      105.95      2.21 o 
  -1   6   2      488.75      492.99      5.70 o 
   0   6   2      153.25      152.88      2.32 o 
   1   6   2       10.84        8.76      0.81 o 
   2   6   2       55.28       55.70      2.04 o 
   3   6   2       81.90       79.47      1.94 o 
   4   6   2        1.58        0.38      0.47 o 
   5   6   2        3.71        4.23      0.74 o 
   6   6   2        0.03       -0.75      0.57 o 
   7   6   2        1.12        0.64      0.84 o 
   8   6   2        2.27        1.34      0.74 o 
   9   6   2       10.65       12.75      1.19 o 
  10   6   2        0.32        0.52      0.82 o 
  -9   7   2        1.43        2.42      1.25 o 
  -8   7   2        4.17        4.02      1.26 o 
  -7   7   2        9.13        8.19      1.37 o 
  -6   7   2        0.64        0.39      0.92 o 
  -5   7   2        0.80        0.13      0.82 o 
  -4   7   2        1.31        0.27      0.80 o 
  -3   7   2        1.48        1.23      0.83 o 
  -2   7   2        1.93        2.11      0.81 o 
  -1   7   2       11.62       10.45      1.07 o 
   0   7   2       15.31       17.90      1.03 o 
   1   7   2       35.26       37.96      1.74 o 
   2   7   2       52.05       53.98      2.31 o 
   3   7   2        0.20        0.76      0.62 o 
   4   7   2       15.81       16.10      1.10 o 
   5   7   2       29.22       29.37      1.83 o 
   6   7   2        0.23        0.45      0.68 o 
   7   7   2        0.49        0.63      0.72 o 
   8   7   2        6.86        8.16      1.06 o 
   9   7   2        6.79        8.66      1.17 o 
  -8   8   2        0.01        0.28      1.11 o 
  -7   8   2        2.53        1.09      1.11 o 
  -6   8   2       16.54       15.76      1.90 o 
  -5   8   2        0.97        0.36      1.12 o 
  -4   8   2       15.33       16.65      1.57 o 
  -3   8   2        0.08       -0.57      0.79 o 
  -2   8   2        4.79        4.42      1.01 o 
  -1   8   2       43.53       41.38      2.64 o 
   0   8   2        0.71        2.12      1.13 o 
   1   8   2       14.40       14.03      1.86 o 
   2   8   2       13.84       13.90      1.36 o 
   3   8   2        0.18        0.25      0.88 o 
   4   8   2        2.42        3.53      1.08 o 
   5   8   2        2.24        1.47      1.37 o 
   6   8   2        6.55        4.96      1.14 o 
   7   8   2        0.17        0.07      1.36 o 
  -5   9   2        0.00        0.98      1.14 o 
  -4   9   2        3.97        6.64      1.86 o 
  -3   9   2        0.30       -0.59      1.19 o 
  -2   9   2        0.82        1.72      1.32 o 
  -1   9   2        6.08        4.15      1.51 o 
   0   9   2       10.88        9.07      1.77 o 
   1   9   2       27.87       28.01      2.65 o 
   2   9   2        0.98       -0.62      1.26 o 
   3   9   2        3.19        1.57      1.34 o 
   4   9   2        4.53        4.82      1.22 o 
   5   9   2       19.96       18.14      2.84 o 
 -13   0   3       10.64        9.32      1.93 o 
 -11   0   3       63.79       57.76      2.56 o 
  -9   0   3      239.18      243.69      4.92 o 
  -7   0   3       79.56       92.27      2.33 o 
  -5   0   3      126.22      117.51     14.64 o 
  -3   0   3      145.44      157.44      2.74 o 
  -1   0   3        1.03       -0.24      0.16 o 
   1   0   3      425.18      394.85      5.90 o 
   5   0   3      301.43      266.35      5.52 o 
   7   0   3       38.23       34.79      1.60 o 
   9   0   3      191.15      202.41      4.35 o 
  11   0   3        1.17        1.23      1.23 o 
  13   0   3        3.28        1.08      1.52 o 
 -14   1   3        0.00        0.98      1.04 o 
 -13   1   3       16.91       20.04      2.29 o 
 -12   1   3       17.54       23.17      1.42 o 
 -11   1   3       33.87       39.03      1.68 o 
 -10   1   3       13.30       17.50      1.14 o 
  -9   1   3        1.74        2.10      0.51 o 
  -8   1   3       31.47       25.14      1.09 o 
  -7   1   3        7.57        8.16      0.82 o 
  -6   1   3       21.23       23.49      0.77 o 
  -5   1   3       29.41       30.91      0.81 o 
  -4   1   3      134.50      128.44      1.74 o 
  -3   1   3        7.64        7.66      0.48 o 
  -2   1   3      446.66      448.15      4.72 o 
  -1   1   3        9.10        9.21      0.27 o 
   0   1   3      115.18      104.83      1.30 o 
   1   1   3      239.93      226.48      3.11 o 
   2   1   3       19.70       19.59      0.54 o 
   3   1   3      836.05      792.33      9.36 o 
   4   1   3        0.17        0.41      0.34 o 
   5   1   3        2.87        1.75      0.46 o 
   6   1   3       18.04       20.86      0.93 o 
   7   1   3        0.32        0.21      0.34 o 
   8   1   3     1644.74     1645.50     19.94 o 
   9   1   3       30.56       30.56      1.16 o 
  10   1   3       55.46       57.21      1.58 o 
  11   1   3        0.01       -0.35      0.62 o 
  12   1   3       38.22       38.26      1.71 o 
  13   1   3        2.41        2.82      1.13 o 
 -13   2   3        0.52       -0.96      0.72 o 
 -12   2   3        0.12       -0.12      0.74 o 
 -11   2   3       99.43       98.41      3.79 o 
 -10   2   3       56.78       53.12      2.27 o 
  -9   2   3        3.23        3.09      0.91 o 
  -8   2   3        9.28        7.65      0.94 o 
  -7   2   3      205.50      222.98      3.65 o 
  -6   2   3       92.65       92.04      1.52 o 
  -5   2   3       83.77       78.15      1.28 o 
  -4   2   3       10.10       10.34      0.59 o 
  -3   2   3       66.19       70.76      1.08 o 
  -2   2   3      236.04      238.98      2.72 o 
  -1   2   3      367.78      349.62      3.80 o 
   0   2   3     1465.85     1404.43     16.57 o 
   1   2   3      104.07      106.22      1.58 o 
   2   2   3        8.46       14.59      0.48 o 
   3   2   3      850.86      876.82      9.11 o 
   4   2   3      321.57      333.01      3.88 o 
   5   2   3        0.00        0.96      0.29 o 
   6   2   3        3.94        2.67      0.38 o 
   7   2   3       25.69       27.09      0.94 o 
   8   2   3       33.03       35.78      1.19 o 
   9   2   3      157.85      161.63      3.20 o 
  10   2   3        6.98        6.06      0.88 o 
  11   2   3        1.35        1.05      0.72 o 
  12   2   3        6.01        6.09      0.97 o 
  13   2   3        0.11       -0.51      0.81 o 
 -13   3   3        5.87        7.41      1.51 o 
 -12   3   3        6.52        5.70      0.98 o 
 -11   3   3        5.19        6.82      0.94 o 
 -10   3   3       11.92        9.51      1.33 o 
  -9   3   3        1.50        1.43      0.65 o 
  -8   3   3        9.66        8.67      0.82 o 
  -7   3   3      150.19      152.44      2.83 o 
  -6   3   3        1.04        0.37      0.42 o 
  -5   3   3       11.78       10.37      0.71 o 
  -4   3   3       32.38       30.39      0.71 o 
  -3   3   3       97.39      119.12      2.24 o 
  -2   3   3       89.14      104.09      1.62 o 
  -1   3   3       98.82       89.08      2.43 o 
   0   3   3      212.81      225.80      2.66 o 
   1   3   3        0.01        0.47      0.22 o 
   2   3   3      102.73       89.00      4.01 o 
   3   3   3      105.25      102.75      1.56 o 
   4   3   3      135.15      118.36      1.80 o 
   5   3   3      289.51      283.20      3.55 o 
   6   3   3        5.85        9.60      0.75 o 
   7   3   3        3.75        3.21      0.64 o 
   8   3   3      397.08      408.73      6.07 o 
   9   3   3       35.15       35.30      1.54 o 
  10   3   3       10.25       10.93      1.08 o 
  11   3   3        0.45        0.44      0.73 o 
  12   3   3       10.70       12.50      1.49 o 
  13   3   3        4.49        3.30      1.02 o 
 -12   4   3        0.36        0.64      1.04 o 
 -11   4   3       37.03       38.80      1.74 o 
 -10   4   3        0.65       -0.15      0.87 o 
  -9   4   3        8.73        8.93      0.98 o 
  -8   4   3       60.64       59.64      1.79 o 
  -7   4   3       36.90       39.85      1.40 o 
  -6   4   3       15.51       15.02      0.88 o 
  -5   4   3       27.62       22.50      0.95 o 
  -4   4   3        0.00       -0.39      0.33 o 
  -3   4   3       22.85       22.68      0.65 o 
  -2   4   3       10.28        8.99      0.84 o 
  -1   4   3       31.33       35.19      1.16 o 
   0   4   3      151.72      138.72      1.92 o 
   1   4   3        0.10       -0.07      0.24 o 
   2   4   3       86.34       87.66      1.44 o 
   3   4   3       24.41       21.87      0.74 o 
   4   4   3       88.23       95.06      1.61 o 
   5   4   3        0.41        0.69      0.35 o 
   6   4   3      316.41      318.94      4.86 o 
   7   4   3       12.78       11.71      0.94 o 
   8   4   3        0.23       -0.04      0.60 o 
   9   4   3       21.45       19.71      1.27 o 
  10   4   3       10.52        9.75      1.03 o 
  11   4   3        0.00       -0.10      0.77 o 
  12   4   3        5.49        6.35      1.07 o 
 -12   5   3        3.65        4.83      1.09 o 
 -11   5   3        0.67       -0.25      0.78 o 
 -10   5   3        0.06       -0.52      0.69 o 
  -9   5   3        2.76        1.00      0.74 o 
  -8   5   3        1.34        0.74      0.66 o 
  -7   5   3       99.04       94.90      2.28 o 
  -6   5   3       40.52       36.22      1.35 o 
  -5   5   3       30.39       33.80      1.23 o 
  -4   5   3        0.01       -0.26      0.39 o 
  -3   5   3      120.79      126.42      2.71 o 
  -2   5   3      139.58      151.58      2.16 o 
  -1   5   3       82.72       71.16      1.33 o 
   0   5   3       23.76       26.17      0.80 o 
   1   5   3        1.24        0.89      0.32 o 
   2   5   3      127.49      123.42      1.91 o 
   3   5   3       11.79       11.21      0.93 o 
   4   5   3      160.74      170.00      3.04 o 
   5   5   3      206.25      199.11      3.49 o 
   6   5   3       34.44       32.30      1.41 o 
   7   5   3       24.06       20.93      1.26 o 
   8   5   3       54.44       55.41      2.38 o 
   9   5   3        4.20        4.64      1.15 o 
  10   5   3        3.36        3.65      0.89 o 
  11   5   3        0.40       -0.24      0.78 o 
 -11   6   3        0.18       -0.37      1.14 o 
 -10   6   3        3.59        5.33      1.32 o 
  -9   6   3        0.20       -0.79      1.10 o 
  -8   6   3        5.87        6.62      1.26 o 
  -7   6   3       10.56       10.16      1.31 o 
  -6   6   3       15.00       15.28      1.43 o 
  -5   6   3        1.42        0.69      0.74 o 
  -4   6   3        2.47        1.49      1.22 o 
  -3   6   3       20.71       18.45      1.07 o 
  -2   6   3       39.00       34.88      1.20 o 
  -1   6   3        4.42        4.09      0.52 o 
   0   6   3      172.42      165.67      2.44 o 
   1   6   3       39.87       36.81      1.04 o 
   2   6   3        1.76        1.32      0.43 o 
   3   6   3        1.89        2.18      0.62 o 
   4   6   3       56.14       61.32      2.06 o 
   5   6   3       42.76       44.57      1.58 o 
   6   6   3       44.77       43.99      1.65 o 
   7   6   3        3.75        1.76      0.74 o 
   8   6   3        8.51       12.48      1.83 o 
   9   6   3        0.50        0.75      0.79 o 
  10   6   3        1.34        1.86      1.06 o 
  -9   7   3        0.08        0.64      1.09 o 
  -8   7   3        0.22        0.59      1.02 o 
  -7   7   3       10.48       10.59      1.51 o 
  -6   7   3       35.50       38.44      2.16 o 
  -5   7   3        9.73       10.14      1.49 o 
  -4   7   3        5.06        5.67      1.05 o 
  -3   7   3        9.09        7.39      1.05 o 
  -2   7   3       54.04       57.74      2.22 o 
  -1   7   3       13.37       13.14      1.86 o 
   0   7   3       20.19       21.48      1.35 o 
   1   7   3       27.55       27.42      1.53 o 
   2   7   3       30.93       28.58      1.97 o 
   3   7   3      104.58      110.08      3.21 o 
   4   7   3       79.35       78.46      2.72 o 
   5   7   3        2.63        0.72      0.83 o 
   6   7   3        7.03        5.07      1.17 o 
   7   7   3       11.82       11.74      1.45 o 
   8   7   3        0.42       -0.93      0.99 o 
   9   7   3        0.12       -1.72      2.19 o 
  -8   8   3        0.28       -0.84      1.06 o 
  -7   8   3        3.45        2.47      1.20 o 
  -6   8   3        2.26        2.81      1.16 o 
  -5   8   3        0.02       -0.87      0.77 o 
  -4   8   3        0.14       -1.21      0.88 o 
  -3   8   3        3.67        1.93      0.94 o 
  -2   8   3       16.87       14.23      1.33 o 
  -1   8   3        8.11       10.38      1.66 o 
   0   8   3       59.11       56.24      3.16 o 
   1   8   3        0.08        1.02      1.25 o 
   2   8   3        0.78       -0.54      0.84 o 
   3   8   3        3.50        4.87      1.12 o 
   4   8   3        6.66        3.61      1.06 o 
   5   8   3        0.03        0.87      1.00 o 
   6   8   3        0.37       -0.32      0.89 o 
   7   8   3        3.25        2.69      1.40 o 
  -5   9   3        5.71        8.16      1.47 o 
  -4   9   3        1.58        0.86      1.00 o 
  -3   9   3        0.00       -0.82      1.25 o 
  -2   9   3        4.16        4.80      1.57 o 
  -1   9   3        2.02        3.76      1.56 o 
   0   9   3        9.84        6.71      1.70 o 
   1   9   3        0.41       -1.39      1.07 o 
   2   9   3        0.60       -1.38      1.17 o 
   3   9   3        3.32        1.79      1.48 o 
   4   9   3        4.11        3.31      1.21 o 
 -14   0   4        1.23        0.45      1.42 o 
 -12   0   4        1.88        0.35      1.25 o 
 -10   0   4      903.35      890.34     14.20 o 
  -8   0   4       42.76       40.37      1.66 o 
  -6   0   4      944.63     1020.44     21.95 o 
  -4   0   4      103.22       99.96      2.12 o 
  -2   0   4     1104.39     1056.58     22.03 o 
   0   0   4      140.35      150.92      2.55 o 
   2   0   4     2877.11     2925.10     42.77 o 
   6   0   4      248.13      237.27      4.42 o 
   8   0   4      573.36      548.14      9.16 o 
  10   0   4        5.18        3.55      0.89 o 
 -13   1   4       21.27       23.75      1.84 o 
 -12   1   4        5.79        6.23      0.93 o 
 -11   1   4      116.75      122.39      2.87 o 
 -10   1   4        9.09       11.44      1.01 o 
  -9   1   4      209.46      200.58      3.50 o 
  -8   1   4       29.56       29.96      1.01 o 
  -7   1   4        6.65        4.35      0.47 o 
  -6   1   4      306.79      317.55      3.86 o 
  -5   1   4       91.79      117.28      1.75 o 
  -4   1   4      169.81      200.97      2.52 o 
  -3   1   4      273.53      288.89      5.78 o 
  -2   1   4       83.54       81.65      1.32 o 
  -1   1   4        2.23        2.83      0.27 o 
   0   1   4      249.87      245.63      3.18 o 
   2   1   4      307.32      303.91      3.43 o 
   3   1   4      193.74      229.81      2.78 o 
   4   1   4       29.65       35.70      0.96 o 
   5   1   4      135.85      129.80      1.93 o 
   6   1   4        6.13        3.48      0.60 o 
   7   1   4       17.70       19.81      0.82 o 
   8   1   4       62.94       69.53      1.68 o 
   9   1   4       25.24       25.18      1.24 o 
  10   1   4        4.85        3.94      0.65 o 
  11   1   4        0.11       -0.60      0.77 o 
  12   1   4        0.51       -0.06      0.73 o 
  13   1   4        0.00       -0.39      0.76 o 
 -13   2   4        1.11        1.60      0.83 o 
 -12   2   4        0.02        0.15      0.52 o 
 -11   2   4       21.29       22.76      1.35 o 
 -10   2   4      228.57      218.13      4.00 o 
  -9   2   4      152.30      148.48      3.71 o 
  -8   2   4       50.13       50.14      1.58 o 
  -7   2   4       86.29       91.94      1.64 o 
  -6   2   4      269.73      282.87      3.96 o 
  -5   2   4       18.40       20.85      1.05 o 
  -4   2   4       41.62       39.22      0.99 o 
  -3   2   4       17.62       13.77      0.46 o 
  -2   2   4      243.22      250.05      3.15 o 
  -1   2   4       17.74       19.06      0.64 o 
   0   2   4      106.62      112.82      4.42 o 
   1   2   4      868.09      908.29      9.32 o 
   2   2   4      610.51      593.85      6.32 o 
   3   2   4      155.11      144.69      1.97 o 
   4   2   4     1072.18     1081.33     11.24 o 
   5   2   4       47.84       49.82      1.11 o 
   6   2   4        0.00       -0.13      0.31 o 
   7   2   4       97.77       91.27      1.76 o 
   8   2   4      176.42      172.42      2.76 o 
   9   2   4        5.47        5.93      0.82 o 
  10   2   4        2.12        2.33      0.71 o 
  11   2   4        3.37        3.14      0.80 o 
  12   2   4        0.59        0.39      0.76 o 
  13   2   4        0.00       -0.31      0.83 o 
 -13   3   4       26.00       28.61      2.79 o 
 -12   3   4        4.14        4.77      1.45 o 
 -11   3   4        0.31        0.06      0.67 o 
 -10   3   4        0.76        0.63      0.65 o 
  -9   3   4       62.84       59.71      2.41 o 
  -8   3   4       43.38       40.38      1.45 o 
  -7   3   4       66.43       73.95      1.84 o 
  -6   3   4      281.51      277.07      4.18 o 
  -5   3   4       71.84       63.22      1.14 o 
  -4   3   4       70.43       70.70      1.18 o 
  -3   3   4       16.19       20.58      0.57 o 
  -2   3   4      461.44      474.76      5.16 o 
  -1   3   4      171.13      183.88      2.53 o 
   0   3   4     1268.88     1368.60     15.91 o 
   1   3   4      616.10      624.03      6.64 o 
   2   3   4        6.25        6.61      0.47 o 
   3   3   4       83.49       84.47      1.41 o 
   4   3   4     1101.40     1129.35     11.80 o 
   5   3   4       68.68       56.03      1.23 o 
   6   3   4        0.28       -0.47      0.31 o 
   7   3   4       56.64       56.95      1.39 o 
   8   3   4       73.38       76.98      2.09 o 
   9   3   4       75.25       75.40      2.15 o 
  10   3   4        0.13        0.18      0.65 o 
  11   3   4        0.57       -0.58      0.71 o 
  12   3   4        2.87        0.67      0.79 o 
 -12   4   4        0.01       -0.20      1.22 o 
 -11   4   4        0.01        1.23      0.76 o 
 -10   4   4       11.24       10.82      2.43 o 
  -9   4   4        2.03        1.06      1.23 o 
  -8   4   4       36.43       35.49      1.44 o 
  -7   4   4        5.16        6.72      0.74 o 
  -6   4   4        9.61        9.47      0.74 o 
  -5   4   4        0.05        0.03      0.38 o 
  -4   4   4        9.88        8.95      0.45 o 
  -3   4   4        0.21       -0.08      0.34 o 
  -2   4   4        0.25        0.32      0.23 o 
  -1   4   4      284.52      286.13      3.39 o 
   0   4   4       36.96       34.21      0.79 o 
   1   4   4      124.66      123.36      1.79 o 
   2   4   4       49.83       50.75      1.22 o 
   3   4   4       85.98       84.15      1.49 o 
   4   4   4      231.99      237.00      3.13 o 
   5   4   4      537.81      518.60      6.01 o 
   6   4   4        2.06        3.68      0.68 o 
   7   4   4        3.61        3.48      0.75 o 
   8   4   4       65.80       64.62      2.31 o 
   9   4   4        0.00       -0.93      0.62 o 
  10   4   4        0.55        0.50      0.70 o 
  11   4   4        2.82        3.65      0.94 o 
  12   4   4        0.02        0.29      0.88 o 
 -12   5   4        6.87        7.90      1.65 o 
 -11   5   4        0.00       -0.04      1.56 o 
 -10   5   4        2.44        2.92      1.16 o 
  -9   5   4        0.02       -0.90      0.60 o 
  -8   5   4        5.76        5.99      0.80 o 
  -7   5   4       14.91       15.29      1.01 o 
  -6   5   4       95.65       96.35      2.19 o 
  -5   5   4       30.86       30.25      1.18 o 
  -4   5   4       19.87       18.58      0.87 o 
  -3   5   4       14.27       16.41      0.81 o 
  -2   5   4      214.58      211.11      2.78 o 
  -1   5   4      163.02      177.47      2.44 o 
   0   5   4      448.23      467.35      5.31 o 
   1   5   4       12.21       12.16      1.13 o 
   2   5   4        0.87        0.37      0.45 o 
   3   5   4       58.52       54.39      1.35 o 
   4   5   4      569.98      586.25      7.80 o 
   5   5   4       21.64       22.69      1.18 o 
   6   5   4        3.21        2.51      1.22 o 
   7   5   4       21.09       25.09      1.37 o 
   8   5   4       18.31       19.43      1.26 o 
   9   5   4        3.29        1.72      0.79 o 
  10   5   4        1.60        1.64      0.83 o 
  11   5   4        1.95        2.89      0.95 o 
 -11   6   4        0.03        0.48      1.19 o 
 -10   6   4        0.11       -1.44      0.96 o 
  -9   6   4        4.83        4.33      1.24 o 
  -8   6   4        1.73        0.85      1.39 o 
  -7   6   4        0.61       -0.07      1.17 o 
  -6   6   4        0.70        0.42      0.86 o 
  -5   6   4        7.55        8.95      1.20 o 
  -4   6   4       21.40       21.70      1.47 o 
  -3   6   4        3.47        1.21      0.73 o 
  -2   6   4        0.94        0.29      0.70 o 
  -1   6   4       53.72       50.54      1.50 o 
   0   6   4        7.25        9.55      0.80 o 
   1   6   4       72.98       72.79      1.81 o 
   2   6   4        8.77       10.21      1.41 o 
   3   6   4       57.31       52.56      2.09 o 
   4   6   4        0.03       -0.54      0.36 o 
   5   6   4       56.86       54.03      2.23 o 
   6   6   4       54.68       51.97      3.24 o 
   7   6   4        3.92        5.63      2.20 o 
   8   6   4       46.76       47.52      2.38 o 
   9   6   4        1.64        1.48      1.10 o 
  10   6   4        0.01        0.39      1.38 o 
  -9   7   4        1.35        2.34      1.55 o 
  -8   7   4        1.37        1.45      1.09 o 
  -7   7   4        7.06        6.35      1.27 o 
  -6   7   4       67.51       65.23      2.74 o 
  -5   7   4       28.06       31.35      1.96 o 
  -4   7   4        6.60        6.60      2.12 o 
  -3   7   4        2.25        0.36      1.14 o 
  -2   7   4       78.62       77.49      2.58 o 
  -1   7   4       43.32       45.47      1.96 o 
   0   7   4       36.84       35.03      1.71 o 
   1   7   4        6.64        5.30      1.23 o 
   2   7   4       67.45       70.78      2.51 o 
   3   7   4        2.63        2.88      1.03 o 
   4   7   4        6.90        7.65      1.16 o 
   5   7   4        1.80        1.11      0.88 o 
   6   7   4        8.29        9.83      1.34 o 
   7   7   4        6.65        8.10      1.35 o 
   8   7   4       16.83       22.02      1.86 o 
   9   7   4        0.04        0.35      1.12 o 
  -7   8   4        0.41        1.85      1.23 o 
  -6   8   4        6.81        7.91      1.41 o 
  -5   8   4       13.66       17.63      2.26 o 
  -4   8   4        9.64       10.31      2.16 o 
  -3   8   4        5.68        4.94      1.06 o 
  -2   8   4        3.94        5.01      1.07 o 
  -1   8   4        3.16        3.04      1.07 o 
   0   8   4        0.90        1.09      1.16 o 
   1   8   4       22.24       23.50      2.36 o 
   2   8   4        0.12       -0.76      0.90 o 
   3   8   4        8.11        5.29      1.18 o 
   4   8   4        1.89        1.34      1.29 o 
   5   8   4        0.01       -0.53      0.88 o 
   6   8   4        0.37       -0.07      1.06 o 
   7   8   4        2.94        2.42      1.18 o 
  -5   9   4       13.95       15.36      1.71 o 
  -4   9   4        0.01        0.49      1.49 o 
  -3   9   4        0.07       -0.55      0.93 o 
  -2   9   4       19.72       18.27      2.33 o 
  -1   9   4       11.55       11.13      1.96 o 
   0   9   4        3.14        2.55      1.57 o 
   1   9   4        0.15        0.39      1.43 o 
   2   9   4        2.35       -0.03      1.37 o 
   3   9   4       13.85       17.42      2.30 o 
   4   9   4        0.01        0.10      1.81 o 
 -13   0   5        0.13        3.69      1.50 o 
 -11   0   5        0.51       -0.38      0.72 o 
  -9   0   5      306.89      330.74      6.20 o 
  -7   0   5      163.43      148.51      8.43 o 
  -5   0   5      331.64      336.05      5.62 o 
  -3   0   5     2384.03     2655.67     37.29 o 
  -1   0   5     1094.80     1178.09     16.84 o 
   1   0   5      126.56      132.67      2.45 o 
   3   0   5      218.87      262.56      4.46 o 
   7   0   5      339.04      297.22      8.03 o 
   9   0   5       44.39       35.63      1.78 o 
  11   0   5        0.20       -0.65      0.79 o 
  13   0   5       13.33       13.91      2.28 o 
 -13   1   5        2.48        1.45      0.99 o 
 -12   1   5       25.82       17.68      1.27 o 
 -11   1   5        9.57        9.04      1.20 o 
 -10   1   5       13.95       10.95      1.09 o 
  -9   1   5        0.23       -0.59      0.46 o 
  -8   1   5      346.83      353.70      4.49 o 
  -7   1   5       71.76       71.06      1.44 o 
  -6   1   5        7.05        4.51      0.44 o 
  -5   1   5      134.68      141.78      2.84 o 
  -4   1   5      819.74      966.79     11.66 o 
  -3   1   5      107.44      123.99      1.95 o 
  -2   1   5      773.14      832.36      8.59 o 
  -1   1   5       53.61       62.44      0.96 o 
   0   1   5        6.86        3.93      0.40 o 
   1   1   5       41.28       49.25      0.98 o 
   2   1   5      611.47      682.90     10.12 o 
   3   1   5      107.66      117.83      1.71 o 
   4   1   5        0.76        0.33      0.27 o 
   5   1   5       17.13       17.60      0.69 o 
   6   1   5        8.77        4.46      0.45 o 
   7   1   5       72.18       69.82      1.78 o 
   8   1   5       17.66       18.18      0.90 o 
   9   1   5       13.35       14.11      0.92 o 
  10   1   5       15.72       15.32      1.11 o 
  11   1   5        0.23        0.06      0.68 o 
  12   1   5        0.13       -0.54      0.70 o 
  13   1   5        0.09        0.20      0.95 o 
 -13   2   5        0.02        0.08      0.76 o 
 -12   2   5        4.61        5.56      0.94 o 
 -11   2   5       20.85       19.83      1.28 o 
 -10   2   5       17.36       17.80      1.17 o 
  -9   2   5       15.86       15.26      1.02 o 
  -8   2   5      164.67      172.60      3.19 o 
  -7   2   5      319.60      312.49      3.96 o 
  -6   2   5       69.93       72.26      1.38 o 
  -5   2   5      176.56      173.18      2.37 o 
  -4   2   5       56.98       60.71      1.11 o 
  -3   2   5      303.16      339.46      3.86 o 
  -2   2   5      179.97      200.12      2.42 o 
  -1   2   5      444.39      461.92      5.96 o 
   0   2   5        5.70        6.23      0.87 o 
   1   2   5        1.64        0.40      0.18 o 
   2   2   5       26.19       37.76      1.02 o 
   3   2   5       71.46       78.91      1.48 o 
   4   2   5        2.31        1.88      0.33 o 
   5   2   5        0.22       -0.42      0.32 o 
   6   2   5        1.74        1.64      0.47 o 
   7   2   5      604.79      584.67      7.88 o 
   8   2   5      104.38      106.89      2.07 o 
   9   2   5       51.55       50.19      1.75 o 
  10   2   5       29.03       24.07      1.35 o 
  11   2   5        2.44        1.04      1.10 o 
  12   2   5        9.03       10.55      1.14 o 
 -13   3   5        0.43       -0.09      0.79 o 
 -12   3   5        1.05       -0.23      0.76 o 
 -11   3   5        0.25       -0.33      0.65 o 
 -10   3   5        1.58        1.81      0.72 o 
  -9   3   5        1.07        0.10      0.67 o 
  -8   3   5       24.02       23.39      1.21 o 
  -7   3   5       21.23       19.94      1.10 o 
  -6   3   5       44.81       46.28      1.86 o 
  -5   3   5        1.37        1.74      0.40 o 
  -4   3   5        4.95        6.34      0.60 o 
  -3   3   5       32.74       34.94      1.00 o 
  -2   3   5      328.99      320.57      3.68 o 
  -1   3   5       34.82       27.31      0.89 o 
   0   3   5       37.70       51.18      1.23 o 
   1   3   5       17.69       17.24      1.03 o 
   2   3   5      430.75      466.85      5.22 o 
   3   3   5        9.28        7.23      0.46 o 
   4   3   5       84.22       91.31      1.60 o 
   5   3   5       11.90       12.38      0.65 o 
   6   3   5        0.70        0.57      0.39 o 
   7   3   5      525.75      516.18      6.18 o 
   8   3   5       27.59       29.40      1.38 o 
   9   3   5        0.15       -0.39      0.63 o 
  10   3   5       29.19       28.93      1.51 o 
  11   3   5       17.90       20.20      1.40 o 
  12   3   5        0.02       -0.31      0.82 o 
 -12   4   5        0.62        1.77      0.88 o 
 -11   4   5        7.96        8.50      1.41 o 
 -10   4   5       12.01       13.98      1.15 o 
  -9   4   5        0.02       -1.14      0.76 o 
  -8   4   5       15.32       13.42      1.49 o 
  -7   4   5       58.11       60.05      1.74 o 
  -6   4   5       41.36       41.96      1.92 o 
  -5   4   5       13.44       13.74      0.78 o 
  -4   4   5        0.04       -0.37      0.40 o 
  -3   4   5        4.57        4.06      0.41 o 
  -2   4   5       81.93       90.17      1.88 o 
  -1   4   5       34.66       37.49      0.74 o 
   0   4   5       15.67       14.89      0.49 o 
   1   4   5       17.66       19.83      0.85 o 
   2   4   5        0.07        0.73      0.28 o 
   3   4   5       47.85       50.37      1.13 o 
   4   4   5       70.82       71.02      1.43 o 
   5   4   5        4.74        6.86      0.58 o 
   6   4   5      279.14      269.98      4.36 o 
   7   4   5      160.82      164.78      3.23 o 
   8   4   5       37.62       35.66      1.54 o 
   9   4   5       13.87       13.82      1.14 o 
  10   4   5       27.67       31.18      1.58 o 
  11   4   5        4.50        2.66      0.92 o 
 -11   5   5        0.05        0.28      1.07 o 
 -10   5   5       12.07       11.31      1.50 o 
  -9   5   5        2.48        2.75      1.13 o 
  -8   5   5        0.10       -0.97      0.79 o 
  -7   5   5        0.42        0.54      0.84 o 
  -6   5   5       42.53       48.34      2.20 o 
  -5   5   5       43.65       45.46      2.49 o 
  -4   5   5        4.48        4.74      0.89 o 
  -3   5   5       31.76       35.35      1.62 o 
  -2   5   5       43.50       38.19      1.24 o 
  -1   5   5       33.16       32.57      1.16 o 
   0   5   5        0.08       -0.22      0.52 o 
   1   5   5        6.47        6.82      0.67 o 
   2   5   5        6.12        6.33      0.64 o 
   3   5   5       32.30       31.72      1.37 o 
   4   5   5       10.78       10.43      0.80 o 
   5   5   5       29.99       32.04      1.32 o 
   6   5   5        1.99        2.99      0.71 o 
   7   5   5      394.24      393.26      6.05 o 
   8   5   5       25.30       25.81      1.43 o 
   9   5   5        2.17        1.85      0.81 o 
  10   5   5        1.09        1.40      0.86 o 
  11   5   5       12.75       15.15      1.39 o 
 -10   6   5        0.28        0.28      1.04 o 
  -9   6   5        2.47        2.77      1.15 o 
  -8   6   5       41.02       42.81      2.34 o 
  -7   6   5        2.68        3.89      1.11 o 
  -6   6   5       60.06       61.48      2.52 o 
  -5   6   5        1.76        1.60      0.93 o 
  -4   6   5        1.13        1.53      0.83 o 
  -3   6   5       32.16       18.59      1.72 o 
  -2   6   5       13.01       12.25      1.15 o 
  -1   6   5       19.24       15.29      0.93 o 
   0   6   5        0.39       -0.14      0.46 o 
   1   6   5        0.09       -0.05      0.48 o 
   2   6   5        2.23        2.24      0.59 o 
   3   6   5       53.92       54.51      2.14 o 
   4   6   5        1.67        0.54      1.08 o 
   5   6   5       54.15       48.88      2.18 o 
   6   6   5       15.24       17.58      1.56 o 
   7   6   5        0.59       -0.69      0.94 o 
   8   6   5       57.15       55.51      2.65 o 
   9   6   5        0.58       -0.45      1.05 o 
  10   6   5        7.20        9.12      2.59 o 
  -9   7   5        4.27        4.49      1.35 o 
  -8   7   5        2.77        4.12      1.28 o 
  -7   7   5        2.36        3.23      1.41 o 
  -6   7   5       42.26       46.83      2.40 o 
  -5   7   5        0.03        1.01      1.00 o 
  -4   7   5        0.25        0.39      0.48 o 
  -3   7   5       23.08       21.43      1.56 o 
  -2   7   5        7.85        7.25      1.05 o 
  -1   7   5       14.22       13.48      1.21 o 
   0   7   5        0.01       -0.67      0.63 o 
   1   7   5        7.60        6.74      1.04 o 
   2   7   5       11.08       10.78      1.22 o 
   3   7   5        5.26        5.68      1.08 o 
   4   7   5        6.40        7.85      1.20 o 
   5   7   5        0.12        0.00      0.84 o 
   6   7   5        0.01        0.16      0.96 o 
   7   7   5       57.32       58.68      2.68 o 
   8   7   5       17.46       16.60      1.81 o 
  -7   8   5        0.00        0.34      1.78 o 
  -6   8   5       21.35       24.34      1.95 o 
  -5   8   5        5.05        6.66      1.91 o 
  -4   8   5        0.01       -0.87      1.26 o 
  -3   8   5       34.46       36.34      2.04 o 
  -2   8   5        0.11        0.12      0.82 o 
  -1   8   5       13.28       14.22      1.35 o 
   0   8   5        0.09        1.82      1.34 o 
   1   8   5        1.49        2.25      1.39 o 
   2   8   5        0.09       -0.41      1.19 o 
   3   8   5        9.49        8.67      1.33 o 
   4   8   5        0.29        0.81      1.24 o 
   5   8   5        0.87        1.38      1.34 o 
   6   8   5        2.26       -0.05      1.15 o 
  -4   9   5        2.43        2.70      1.19 o 
  -3   9   5        2.92        2.14      1.12 o 
  -2   9   5        0.26        0.60      1.48 o 
  -1   9   5        5.04        5.53      1.77 o 
   0   9   5        0.01       -0.93      1.24 o 
   1   9   5        0.00       -1.08      1.36 o 
   2   9   5        1.02        0.76      1.49 o 
   3   9   5        0.25        0.14      1.28 o 
 -12   0   6        0.76        0.01      1.19 o 
 -10   0   6        9.31        7.72      1.53 o 
  -8   0   6       12.40       11.59      1.05 o 
  -6   0   6        6.84        8.99      0.76 o 
  -4   0   6      787.51      839.73     12.53 o 
  -2   0   6      345.00      405.17      6.34 o 
   0   0   6       14.02       14.06      1.25 o 
   2   0   6      270.30      307.90      5.09 o 
   4   0   6      213.75      205.85      3.86 o 
   6   0   6        4.63        3.27      0.85 o 
   8   0   6      171.36      171.07      3.93 o 
  10   0   6        0.67        0.31      0.82 o 
  12   0   6        0.03        0.27      1.33 o 
 -13   1   6        4.60        2.89      0.96 o 
 -12   1   6        0.22        0.09      0.65 o 
 -11   1   6        1.22        1.03      0.65 o 
 -10   1   6        6.64        4.33      0.80 o 
  -9   1   6       27.10       26.87      1.17 o 
  -8   1   6       32.12       29.77      1.08 o 
  -7   1   6      259.76      246.20      3.34 o 
  -6   1   6       26.00       26.52      0.98 o 
  -5   1   6        0.08        0.28      0.26 o 
  -4   1   6       60.01       60.09      1.14 o 
  -3   1   6      798.97      810.86      8.62 o 
  -2   1   6       15.11       14.03      0.52 o 
  -1   1   6       93.24      103.05      1.45 o 
   0   1   6        7.27        4.55      0.31 o 
   1   1   6      157.26      141.65      1.89 o 
   2   1   6      123.71      133.03      1.86 o 
   3   1   6     2900.55     2933.92     41.32 o 
   4   1   6       77.78       76.26      1.38 o 
   5   1   6       26.03       26.81      1.05 o 
   6   1   6       18.75       17.38      0.78 o 
   7   1   6      106.63      110.33      2.32 o 
   8   1   6       34.95       33.03      1.15 o 
   9   1   6       23.23       21.79      1.24 o 
  10   1   6        7.69        5.86      0.76 o 
  11   1   6        0.83        2.18      1.01 o 
  12   1   6        0.05       -0.98      0.65 o 
 -13   2   6        0.42        0.32      0.79 o 
 -12   2   6        3.20        4.76      0.93 o 
 -11   2   6       12.21       12.00      1.09 o 
 -10   2   6        7.84        7.75      0.88 o 
  -9   2   6       26.35       24.86      1.28 o 
  -8   2   6       73.67       70.49      2.99 o 
  -7   2   6      257.95      240.23      3.29 o 
  -6   2   6       22.91       22.75      0.81 o 
  -5   2   6      219.04      205.74      2.74 o 
  -4   2   6       67.75       66.32      1.21 o 
  -3   2   6      175.22      167.15      2.19 o 
  -2   2   6        0.01        0.56      0.20 o 
  -1   2   6       24.33       23.36      0.82 o 
   0   2   6        5.90        9.65      0.73 o 
   1   2   6        9.31       10.19      0.44 o 
   2   2   6      124.23      175.16      2.30 o 
   3   2   6      109.60      126.85      1.89 o 
   4   2   6        6.81        4.94      0.48 o 
   5   2   6        4.97        3.19      0.41 o 
   6   2   6       40.70       39.43      1.10 o 
   7   2   6        6.81        7.62      1.24 o 
   8   2   6       35.06       33.73      1.20 o 
   9   2   6        0.64       -0.46      0.50 o 
  10   2   6        0.13       -0.56      0.61 o 
  11   2   6        5.39        4.47      0.94 o 
  12   2   6        2.98        2.73      0.96 o 
 -13   3   6        9.49       11.91      1.86 o 
 -12   3   6       23.88       27.33      1.57 o 
 -11   3   6       10.99       12.48      1.11 o 
 -10   3   6        3.99        4.61      0.81 o 
  -9   3   6        2.21        1.23      0.65 o 
  -8   3   6       26.84       26.53      1.40 o 
  -7   3   6      350.61      348.49      7.42 o 
  -6   3   6       50.03       46.77      1.78 o 
  -5   3   6      162.64      160.78      2.29 o 
  -4   3   6        4.49        3.96      0.37 o 
  -3   3   6      150.30      156.62      2.10 o 
  -2   3   6        5.37        5.36      0.50 o 
  -1   3   6       63.05       72.28      1.58 o 
   0   3   6        3.16        1.38      0.31 o 
   1   3   6        2.84        1.72      0.23 o 
   2   3   6       25.82       35.03      0.84 o 
   3   3   6      246.21      256.38      3.98 o 
   4   3   6        1.82        2.07      0.51 o 
   5   3   6       88.66       85.08      1.64 o 
   6   3   6       84.47       86.35      1.74 o 
   7   3   6       31.10       29.41      1.11 o 
   8   3   6       16.28       16.54      1.11 o 
   9   3   6        4.99        4.73      0.84 o 
  10   3   6        1.41        1.22      0.72 o 
  11   3   6        9.07       11.54      1.18 o 
  12   3   6        4.37        2.89      1.90 o 
 -12   4   6        0.48        2.40      1.19 o 
 -11   4   6       55.85       59.88      4.53 o 
 -10   4   6        2.37        2.44      1.06 o 
  -9   4   6        3.98        1.92      1.00 o 
  -8   4   6        1.43        0.89      0.89 o 
  -7   4   6      591.70      584.69     10.22 o 
  -6   4   6      128.23      123.63      3.36 o 
  -5   4   6      115.47      115.78      4.95 o 
  -4   4   6        2.27        2.56      0.49 o 
  -3   4   6        0.43        0.54      0.39 o 
  -2   4   6        0.00        0.25      0.47 o 
  -1   4   6        9.52       12.23      1.29 o 
   0   4   6        0.06       -0.34      0.34 o 
   1   4   6        0.62        0.01      0.37 o 
   2   4   6        8.39       11.13      0.87 o 
   3   4   6       73.05       65.20      2.00 o 
   4   4   6        0.42        0.99      0.74 o 
   5   4   6      240.23      234.36      3.29 o 
   6   4   6        2.26        3.36      0.68 o 
   7   4   6       50.89       54.65      1.85 o 
   8   4   6        9.91       12.02      1.04 o 
   9   4   6       10.59       11.80      1.07 o 
  10   4   6        0.22       -1.04      0.69 o 
  11   4   6        0.24        1.17      0.86 o 
 -11   5   6        0.60        2.36      2.34 o 
 -10   5   6        1.82        1.59      1.11 o 
  -9   5   6        0.51       -0.18      0.93 o 
  -8   5   6        1.99        0.93      0.97 o 
  -7   5   6       12.81       12.26      1.37 o 
  -6   5   6       87.25       95.77      3.06 o 
  -5   5   6        0.38        0.03      0.74 o 
  -4   5   6       25.10       24.93      1.51 o 
  -3   5   6       46.72       43.65      1.96 o 
  -2   5   6        5.33        2.97      0.70 o 
  -1   5   6       15.41       16.02      0.90 o 
   0   5   6       10.87       10.44      0.76 o 
   1   5   6        5.89        3.72      0.57 o 
   2   5   6        0.35       -0.11      0.43 o 
   3   5   6       19.02       18.31      1.15 o 
   4   5   6       29.94       31.49      1.23 o 
   5   5   6       16.71       19.57      1.46 o 
   6   5   6       32.07       30.21      1.80 o 
   7   5   6       27.50       30.88      3.07 o 
   8   5   6       10.50       14.48      1.55 o 
   9   5   6        9.40        8.51      1.40 o 
  10   5   6        6.16        7.83      1.42 o 
 -10   6   6        0.25        1.76      1.17 o 
  -9   6   6        7.01        9.08      1.51 o 
  -8   6   6       64.30       67.73      3.64 o 
  -7   6   6      115.45      114.00      3.62 o 
  -6   6   6       89.86       87.53      3.06 o 
  -5   6   6       23.12       25.55      1.78 o 
  -4   6   6        0.15       -0.90      0.70 o 
  -3   6   6        3.01        1.39      1.10 o 
  -2   6   6       12.29       12.48      1.43 o 
  -1   6   6        4.90        3.76      0.63 o 
   0   6   6        0.48        0.15      0.49 o 
   1   6   6        0.92        1.30      0.55 o 
   2   6   6        3.95        1.90      0.79 o 
   3   6   6       77.20       73.93      2.57 o 
   4   6   6        0.15        0.21      0.71 o 
   5   6   6       21.72       17.36      2.41 o 
   6   6   6       94.44       93.69      3.19 o 
   7   6   6        2.38        6.10      1.30 o 
   8   6   6       15.11       20.25      1.84 o 
   9   6   6        4.23        5.19      1.32 o 
  -9   7   6        2.08        1.09      1.22 o 
  -8   7   6        5.21        5.91      1.41 o 
  -7   7   6        0.00        2.22      1.14 o 
  -6   7   6        0.01        0.19      0.96 o 
  -5   7   6        0.62        0.20      0.94 o 
  -4   7   6        1.19        0.76      0.82 o 
  -3   7   6        0.30       -1.19      0.94 o 
  -2   7   6        3.17        3.09      0.93 o 
  -1   7   6        0.77       -0.11      0.69 o 
   0   7   6        2.76        1.63      0.78 o 
   1   7   6        0.04       -0.63      0.72 o 
   2   7   6        0.49       -0.78      1.67 o 
   3   7   6        8.36       12.44      1.68 o 
   4   7   6        2.17        1.37      1.67 o 
   5   7   6        0.91       -0.07      1.02 o 
   6   7   6        0.42        0.97      1.06 o 
   7   7   6       16.22       13.72      1.64 o 
   8   7   6       35.14       36.42      2.43 o 
  -7   8   6        8.51        8.90      1.56 o 
  -6   8   6        8.57        8.14      1.65 o 
  -5   8   6        3.26        2.71      1.47 o 
  -4   8   6        0.12        0.21      1.02 o 
  -3   8   6        1.75        2.35      1.02 o 
  -2   8   6        3.91        4.58      1.04 o 
  -1   8   6        0.83        0.39      0.83 o 
   0   8   6        2.83        1.53      1.42 o 
   1   8   6        0.43       -0.87      1.11 o 
   2   8   6        1.35       -0.07      1.17 o 
   3   8   6       19.77       19.25      2.33 o 
   4   8   6       23.46       22.74      1.83 o 
   5   8   6        0.03       -0.31      1.86 o 
   6   8   6        5.15        4.12      2.22 o 
  -3   9   6        1.39        1.48      1.41 o 
  -2   9   6        1.34        2.23      1.60 o 
  -1   9   6        0.74        2.80      1.63 o 
   0   9   6        0.72       -1.07      1.36 o 
   1   9   6        0.41       -1.16      1.32 o 
   2   9   6        2.81        1.40      1.58 o 
 -13   0   7        5.18        6.22      1.76 o 
 -11   0   7       10.31        7.22      1.47 o 
  -9   0   7        8.64        7.45      1.00 o 
  -7   0   7      638.86      612.89      9.90 o 
  -5   0   7        5.87        8.41      0.86 o 
  -3   0   7      179.58      163.68      3.15 o 
  -1   0   7      295.32      345.33      5.61 o 
   1   0   7       94.50       95.10      2.10 o 
   3   0   7       36.07       34.29      1.57 o 
   5   0   7      180.27      161.85      3.43 o 
   7   0   7       10.88        4.79      0.88 o 
   9   0   7      292.16      283.85      5.83 o 
  11   0   7       95.95      110.22      4.00 o 
 -13   1   7        0.05       -0.29      1.01 o 
 -12   1   7        0.36        0.99      0.72 o 
 -11   1   7        2.68        2.87      0.73 o 
 -10   1   7        0.12       -0.35      0.53 o 
  -9   1   7        0.15       -0.65      0.44 o 
  -8   1   7       53.48       54.66      1.63 o 
  -7   1   7       99.52       99.04      2.13 o 
  -6   1   7        5.92        3.87      0.47 o 
  -5   1   7        0.72        0.26      0.40 o 
  -4   1   7        6.98        7.25      0.45 o 
  -3   1   7       22.21       21.88      0.67 o 
  -2   1   7     2128.71     2432.53     24.29 o 
  -1   1   7      160.80      183.60      2.36 o 
   0   1   7        7.21        6.64      0.46 o 
   1   1   7       34.40       33.32      0.78 o 
   2   1   7       56.13       49.17      1.02 o 
   3   1   7       83.16       81.37      1.56 o 
   4   1   7       30.02       17.45      0.93 o 
   5   1   7        5.96        4.56      0.46 o 
   6   1   7       78.60       82.14      2.15 o 
   7   1   7        2.65        2.34      0.49 o 
   8   1   7       35.83       37.14      1.56 o 
   9   1   7       48.75       49.96      1.51 o 
  10   1   7      133.79      151.14      3.31 o 
  11   1   7        2.42        4.15      1.20 o 
  12   1   7        3.12        5.60      1.40 o 
 -13   2   7        3.41        3.98      0.95 o 
 -12   2   7        1.95        1.13      0.75 o 
 -11   2   7        0.59        0.36      0.68 o 
 -10   2   7        0.84        0.06      0.58 o 
  -9   2   7       62.28       60.74      1.88 o 
  -8   2   7       29.81       28.69      1.31 o 
  -7   2   7      660.70      654.57      7.44 o 
  -6   2   7       60.49       61.80      1.35 o 
  -5   2   7       17.58       19.03      0.75 o 
  -4   2   7       36.65       33.36      0.85 o 
  -3   2   7       23.12       27.78      0.89 o 
  -2   2   7      127.05      143.58      2.19 o 
  -1   2   7      459.59      494.31      8.14 o 
   0   2   7       72.93       74.44      2.73 o 
   1   2   7       92.78       93.14      1.69 o 
   2   2   7       57.45       53.26      1.19 o 
   3   2   7        4.65        2.99      0.41 o 
   4   2   7        0.52        0.80      0.33 o 
   5   2   7        0.91        0.26      0.33 o 
   6   2   7      186.61      180.61      2.75 o 
   7   2   7      135.29      130.36      2.29 o 
   8   2   7      163.12      147.17      3.83 o 
   9   2   7      128.73      127.50      2.48 o 
  10   2   7        1.19        1.59      0.77 o 
  11   2   7       26.45       34.59      1.71 o 
  12   2   7        1.28        0.61      0.89 o 
 -12   3   7        1.26        1.15      1.01 o 
 -11   3   7        1.23        1.49      0.93 o 
 -10   3   7        0.96        0.62      0.68 o 
  -9   3   7        0.19       -0.15      0.87 o 
  -8   3   7        0.00       -0.85      0.99 o 
  -7   3   7      107.35      106.65      2.40 o 
  -6   3   7       24.89       26.37      1.15 o 
  -5   3   7      193.98      199.96      2.75 o 
  -4   3   7       39.70       44.36      0.99 o 
  -3   3   7        4.98        5.70      0.58 o 
  -2   3   7      394.66      421.52      5.82 o 
  -1   3   7      332.82      353.89      5.03 o 
   0   3   7        9.51        6.34      0.58 o 
   1   3   7       54.28       51.79      1.39 o 
   2   3   7       79.55       73.12      1.50 o 
   3   3   7       81.75       86.54      1.73 o 
   4   3   7       12.46       10.20      0.65 o 
   5   3   7        2.57        2.78      0.49 o 
   6   3   7        9.23        9.05      0.84 o 
   7   3   7        9.26       10.63      0.77 o 
   8   3   7       88.54       93.20      2.38 o 
   9   3   7       27.78       28.34      1.49 o 
  10   3   7        3.27        3.75      0.87 o 
  11   3   7        0.86       -0.68      0.74 o 
 -12   4   7        0.61        0.61      1.09 o 
 -11   4   7        3.32        5.06      1.26 o 
 -10   4   7       12.97       13.62      1.50 o 
  -9   4   7        7.91        7.34      1.20 o 
  -8   4   7        0.01       -0.59      0.74 o 
  -7   4   7      164.75      164.63      7.27 o 
  -6   4   7       94.12       97.01      3.01 o 
  -5   4   7        0.75        0.46      0.78 o 
  -4   4   7      231.34      227.00      3.69 o 
  -3   4   7       30.27       31.81      1.57 o 
  -2   4   7        2.60        1.44      0.47 o 
  -1   4   7       53.03       59.65      1.90 o 
   0   4   7      109.96      109.03      2.32 o 
   1   4   7        0.08        1.54      0.86 o 
   2   4   7       63.51       59.23      1.92 o 
   3   4   7       32.13       29.00      1.92 o 
   4   4   7       43.85       44.59      1.99 o 
   5   4   7        2.31        2.27      0.61 o 
   6   4   7       29.60       33.12      1.86 o 
   7   4   7       91.55       92.10      3.05 o 
   8   4   7       81.70       81.39      2.28 o 
   9   4   7        2.73        2.93      1.07 o 
  10   4   7        0.05        0.24      1.30 o 
  11   4   7        4.92        9.04      1.49 o 
 -11   5   7        1.05        1.01      1.09 o 
 -10   5   7        0.06       -0.40      0.94 o 
  -9   5   7        0.93        3.24      1.12 o 
  -8   5   7        2.87        3.22      1.10 o 
  -7   5   7       43.24       43.99      2.26 o 
  -6   5   7       35.29       37.29      2.05 o 
  -5   5   7      146.87      154.79      3.99 o 
  -4   5   7       18.51       16.86      1.40 o 
  -3   5   7       20.85       21.85      1.50 o 
  -2   5   7        1.96        2.55      0.55 o 
  -1   5   7       45.33       41.81      1.40 o 
   0   5   7        5.30        5.24      0.65 o 
   1   5   7       46.80       44.17      1.83 o 
   2   5   7       12.65       11.21      0.85 o 
   3   5   7       33.35       35.74      1.60 o 
   4   5   7        0.00       -0.61      0.49 o 
   5   5   7        0.04       -0.53      0.72 o 
   6   5   7        0.08        0.70      0.84 o 
   7   5   7        7.83        8.09      1.24 o 
   8   5   7        0.46        0.94      1.72 o 
   9   5   7        5.47        5.46      1.69 o 
  10   5   7        2.32        1.55      1.13 o 
 -10   6   7        0.12        1.09      1.17 o 
  -9   6   7        7.09        8.57      1.48 o 
  -8   6   7       15.09       14.71      1.63 o 
  -7   6   7        4.09        4.35      1.16 o 
  -6   6   7       15.82       20.05      3.92 o 
  -5   6   7        7.24        7.16      1.26 o 
  -4   6   7       41.91       40.39      2.02 o 
  -3   6   7        0.10       -0.70      1.19 o 
  -2   6   7        1.97        3.07      0.86 o 
  -1   6   7        0.00        0.41      0.53 o 
   0   6   7       14.52       14.02      0.96 o 
   1   6   7       10.05       11.20      0.90 o 
   2   6   7       13.68       12.68      0.95 o 
   3   6   7       29.47       28.12      1.71 o 
   4   6   7        4.01        2.58      0.97 o 
   5   6   7        2.14        2.46      1.16 o 
   6   6   7       54.96       64.65      2.68 o 
   7   6   7        1.50        2.68      1.10 o 
   8   6   7       35.32       31.42      2.21 o 
   9   6   7        5.92        6.04      1.42 o 
  -8   7   7        0.04       -0.38      2.19 o 
  -7   7   7       47.57       50.89      5.15 o 
  -6   7   7        8.11        7.29      1.39 o 
  -5   7   7        0.01       -0.10      0.99 o 
  -4   7   7        3.63        2.23      1.06 o 
  -3   7   7       29.93       28.33      4.28 o 
  -2   7   7        7.49        7.70      1.16 o 
  -1   7   7        7.61        6.95      1.09 o 
   0   7   7        0.72        0.06      1.52 o 
   1   7   7       14.56       12.55      1.30 o 
   2   7   7       10.38        6.88      1.20 o 
   3   7   7       30.57       32.39      2.00 o 
   4   7   7        0.08        0.80      0.89 o 
   5   7   7        2.39        2.38      1.09 o 
   6   7   7       11.23       15.75      1.68 o 
   7   7   7        1.46       -0.43      1.07 o 
  -6   8   7        0.22        0.06      1.07 o 
  -5   8   7        0.88        1.48      1.11 o 
  -4   8   7        0.05       -0.27      1.00 o 
  -3   8   7       14.25       20.05      1.70 o 
  -2   8   7        4.98        5.31      1.13 o 
  -1   8   7        0.75        0.31      1.06 o 
   0   8   7        0.12       -0.95      1.24 o 
   1   8   7       11.60       11.29      2.01 o 
   2   8   7        4.30        3.51      1.58 o 
   3   8   7        5.42        6.31      1.58 o 
   4   8   7        1.10        0.09      1.00 o 
   5   8   7        3.60        4.52      1.34 o 
  -1   9   7        0.05        1.40      1.63 o 
   0   9   7        1.08       -0.84      1.47 o 
 -12   0   8        2.09        1.84      1.32 o 
 -10   0   8        0.70        0.02      0.82 o 
  -8   0   8      934.73      913.55     14.31 o 
  -6   0   8      306.36      298.59      5.47 o 
  -4   0   8       26.29       32.29      1.25 o 
  -2   0   8      263.16      300.98      5.12 o 
   0   0   8       26.93       24.98      1.01 o 
   2   0   8       35.18       34.47      1.25 o 
   4   0   8      160.99      189.42      3.83 o 
   6   0   8       99.38       87.90      2.49 o 
   8   0   8      179.98      164.38     15.24 o 
  10   0   8        0.55        2.92      0.97 o 
 -13   1   8        0.37        0.74      1.10 o 
 -12   1   8        0.44        0.59      0.73 o 
 -11   1   8        1.51        2.70      0.76 o 
 -10   1   8        1.51        0.80      0.60 o 
  -9   1   8        0.90        0.41      0.46 o 
  -8   1   8        7.73       11.15      0.77 o 
  -7   1   8       45.25       48.42      1.33 o 
  -6   1   8        0.23       -0.53      0.35 o 
  -5   1   8        6.89        5.89      0.50 o 
  -4   1   8        4.42        4.83      0.42 o 
  -3   1   8        6.76       13.18      0.57 o 
  -2   1   8        4.29        4.55      0.37 o 
  -1   1   8      165.34      174.87      2.33 o 
   0   1   8       66.13       62.39      1.16 o 
   1   1   8       34.79       39.58      0.90 o 
   2   1   8       37.95       35.13      1.47 o 
   3   1   8       22.12       27.15      0.84 o 
   4   1   8        2.45        1.24      0.35 o 
   5   1   8       94.73       83.15      5.87 o 
   6   1   8        3.09        2.98      0.74 o 
   7   1   8       60.82       58.07      1.48 o 
   8   1   8       15.74       17.49      1.09 o 
   9   1   8       72.37       74.65      1.86 o 
  10   1   8       16.61       18.66      1.11 o 
  11   1   8        4.73        4.73      1.26 o 
 -12   2   8        4.82        6.14      1.43 o 
 -11   2   8        2.33        2.58      0.75 o 
 -10   2   8        6.91        7.24      0.87 o 
  -9   2   8       55.01       55.03      1.79 o 
  -8   2   8      353.84      354.77      5.41 o 
  -7   2   8        2.30        1.44      0.50 o 
  -6   2   8      177.60      167.89      3.10 o 
  -5   2   8       61.48       62.53      1.49 o 
  -4   2   8        0.70        0.15      0.22 o 
  -3   2   8       12.51       12.65      0.60 o 
  -2   2   8        5.62       11.89      0.88 o 
  -1   2   8       33.02       29.79      1.36 o 
   0   2   8       92.75       88.58      1.64 o 
   1   2   8       40.80       45.59      1.10 o 
   2   2   8       27.58       21.09      0.85 o 
   3   2   8       11.23       10.37      0.57 o 
   4   2   8        4.96        9.05      0.58 o 
   5   2   8       51.16       50.76      1.40 o 
   6   2   8        0.56       -0.34      0.47 o 
   7   2   8       11.96       15.31      0.86 o 
   8   2   8       47.33       45.85      1.68 o 
   9   2   8        3.55        5.18      1.13 o 
  10   2   8        6.77       10.92      1.08 o 
  11   2   8        5.32        5.48      1.01 o 
 -12   3   8        3.04        4.26      2.15 o 
 -11   3   8        1.33        0.68      0.96 o 
 -10   3   8        5.01        3.52      1.07 o 
  -9   3   8        0.23        0.93      0.90 o 
  -8   3   8        1.94        4.25      1.07 o 
  -7   3   8        0.16       -0.56      0.70 o 
  -6   3   8      183.59      178.95      4.21 o 
  -5   3   8       42.31       41.29      1.38 o 
  -4   3   8       43.00       44.90      1.43 o 
  -3   3   8        0.96        1.06      0.51 o 
  -2   3   8        8.05        8.97      0.76 o 
  -1   3   8        6.13        6.50      0.63 o 
   0   3   8       95.36      102.79      2.14 o 
   1   3   8      115.76      116.37      2.85 o 
   2   3   8      151.22      148.82      2.80 o 
   3   3   8        5.82        5.01      0.64 o 
   4   3   8        1.51        1.54      0.46 o 
   5   3   8       47.53       44.69      1.65 o 
   6   3   8        0.00       -0.58      0.41 o 
   7   3   8       52.23       49.02      1.74 o 
   8   3   8        0.37        0.43      0.65 o 
   9   3   8        1.43        1.16      0.92 o 
  10   3   8        2.10        1.89      0.78 o 
  11   3   8        5.00        6.11      1.39 o 
 -11   4   8       15.97       16.09      1.76 o 
 -10   4   8        3.12        3.56      1.12 o 
  -9   4   8        9.20        9.39      1.31 o 
  -8   4   8       70.63       68.49      2.70 o 
  -7   4   8       21.23       19.13      1.54 o 
  -6   4   8       35.46       33.40      2.24 o 
  -5   4   8      169.01      162.25      4.01 o 
  -4   4   8       26.58       23.76      1.14 o 
  -3   4   8       49.84       51.03      1.54 o 
  -2   4   8       22.27       21.89      1.06 o 
  -1   4   8        0.04       -0.58      0.39 o 
   0   4   8        1.07        1.21      0.47 o 
   1   4   8       57.43       50.21      1.51 o 
   2   4   8        0.24       -0.38      0.47 o 
   3   4   8        2.76        2.60      0.61 o 
   4   4   8        8.11        6.99      0.79 o 
   5   4   8        0.61        1.00      0.76 o 
   6   4   8        0.03       -0.23      0.55 o 
   7   4   8       15.18       18.15      1.58 o 
   8   4   8        0.06       -0.21      0.86 o 
   9   4   8        0.75        0.63      0.99 o 
  10   4   8        0.82        0.08      1.11 o 
 -10   5   8        2.82        2.69      1.13 o 
  -9   5   8        3.31        4.05      1.12 o 
  -8   5   8        1.30        4.27      1.17 o 
  -7   5   8       46.81       51.83      2.95 o 
  -6   5   8      159.39      152.33      4.09 o 
  -5   5   8       36.80       38.02      2.01 o 
  -4   5   8       32.01       31.72      1.84 o 
  -3   5   8        8.26        7.83      1.07 o 
  -2   5   8        1.71        2.93      0.85 o 
  -1   5   8        4.96        5.55      0.77 o 
   0   5   8       21.40       22.55      1.12 o 
   1   5   8       29.40       31.11      1.28 o 
   2   5   8       83.92       92.16      2.24 o 
   3   5   8       10.28       11.12      1.35 o 
   4   5   8        8.25        8.99      0.90 o 
   5   5   8        3.37        2.10      0.92 o 
   6   5   8        0.42       -0.37      1.05 o 
   7   5   8        6.66        7.19      1.91 o 
   8   5   8        6.20        6.25      1.27 o 
   9   5   8        0.86       -0.54      0.97 o 
  -9   6   8        6.40        6.23      1.38 o 
  -8   6   8       15.43       14.69      2.76 o 
  -7   6   8       15.09       19.31      1.76 o 
  -6   6   8        0.50        0.47      0.94 o 
  -5   6   8       29.29       31.51      2.20 o 
  -4   6   8       79.12       78.69      3.16 o 
  -3   6   8        0.33        0.56      2.08 o 
  -2   6   8       65.26       60.60      3.41 o 
  -1   6   8       19.13       20.05      1.14 o 
   0   6   8        5.85        4.94      0.77 o 
   1   6   8       10.22        8.79      0.89 o 
   2   6   8        4.30        5.21      0.81 o 
   3   6   8        2.26        1.26      0.93 o 
   4   6   8       16.84       18.29      1.56 o 
   5   6   8        0.05       -0.84      0.83 o 
   6   6   8       11.26       14.11      1.54 o 
   7   6   8        5.58        6.87      1.33 o 
   8   6   8        0.82        1.42      1.13 o 
  -8   7   8        9.50       13.01      1.70 o 
  -7   7   8       10.79        9.15      1.52 o 
  -6   7   8        0.51       -1.43      1.50 o 
  -5   7   8        7.49        5.12      1.47 o 
  -4   7   8        2.22        4.66      1.15 o 
  -3   7   8        0.32        0.73      0.86 o 
  -2   7   8        1.55        2.02      0.93 o 
  -1   7   8        3.84        4.70      1.37 o 
   0   7   8       21.68       20.02      1.52 o 
   1   7   8        3.20        3.41      0.99 o 
   2   7   8       33.96       36.75      4.60 o 
   3   7   8        1.70        0.96      0.97 o 
   4   7   8        0.28       -0.27      0.94 o 
   5   7   8        0.71        0.47      1.01 o 
   6   7   8        0.04        1.08      1.83 o 
  -5   8   8        0.50       -0.16      1.67 o 
  -4   8   8        3.63        2.71      1.07 o 
  -3   8   8        5.94        6.32      1.26 o 
  -2   8   8        2.70        2.98      1.13 o 
  -1   8   8       14.00       14.62      2.23 o 
   0   8   8        0.29        0.13      1.40 o 
   1   8   8        0.69       -0.11      1.38 o 
   2   8   8        2.04        3.50      1.72 o 
   3   8   8        0.24       -0.06      1.03 o 
   4   8   8       20.28       20.95      1.92 o 
 -11   0   9        0.41        1.23      1.20 o 
  -9   0   9       16.87       22.32      1.47 o 
  -7   0   9       15.37       17.37      1.45 o 
  -5   0   9       10.77       12.76      0.93 o 
  -3   0   9      136.32      147.18      3.08 o 
  -1   0   9       41.19       37.95      1.49 o 
   1   0   9       80.12       76.58      2.00 o 
   3   0   9      145.35      143.94      3.16 o 
   5   0   9       44.36       34.84      1.53 o 
   7   0   9       59.33       46.24      1.91 o 
   9   0   9        5.63        7.41      1.14 o 
  11   0   9      238.71      261.47      8.43 o 
 -12   1   9       18.18       24.07      1.78 o 
 -11   1   9        0.16        0.46      0.65 o 
 -10   1   9       11.94       13.08      1.06 o 
  -9   1   9        0.49        1.11      0.53 o 
  -8   1   9      245.31      245.43      3.57 o 
  -7   1   9       13.12       10.67      0.78 o 
  -6   1   9        0.92        0.15      0.42 o 
  -5   1   9       10.82        9.82      0.63 o 
  -4   1   9        2.69        3.85      0.50 o 
  -3   1   9      158.07      168.16      2.39 o 
  -2   1   9      452.93      459.04      5.26 o 
  -1   1   9       21.85       20.31      0.70 o 
   0   1   9        0.56        0.23      0.28 o 
   1   1   9       23.38       23.82      0.76 o 
   2   1   9       97.63      104.49      1.76 o 
   3   1   9        4.88        4.85      0.47 o 
   4   1   9        0.52        0.33      0.38 o 
   5   1   9        0.00       -0.08      0.29 o 
   6   1   9        0.85        2.13      0.49 o 
   7   1   9       21.14       19.27      1.33 o 
   8   1   9        2.49        3.74      0.72 o 
   9   1   9       11.09       11.08      1.25 o 
  10   1   9       57.25       56.92      1.77 o 
  11   1   9        3.89        5.01      1.56 o 
 -12   2   9        0.30        1.24      1.30 o 
 -11   2   9        0.59        0.30      0.85 o 
 -10   2   9        2.24        1.98      0.93 o 
  -9   2   9       33.94       36.37      1.99 o 
  -8   2   9       17.78       16.66      3.21 o 
  -7   2   9       30.32       28.55      2.33 o 
  -6   2   9       11.02        7.94      0.86 o 
  -5   2   9        3.65        1.74      0.53 o 
  -4   2   9       53.08       48.01      1.46 o 
  -3   2   9      345.42      360.33      5.26 o 
  -2   2   9      114.45      113.24      2.30 o 
  -1   2   9        8.04        7.34      0.65 o 
   0   2   9        6.94        9.83      1.16 o 
   1   2   9       35.40       34.56      2.01 o 
   2   2   9       61.07       53.63      2.57 o 
   3   2   9       70.61       69.38      2.71 o 
   4   2   9        5.58        3.75      0.49 o 
   5   2   9       82.50       71.99      1.56 o 
   6   2   9       15.23       15.84      0.85 o 
   7   2   9       82.61       77.28      1.77 o 
   8   2   9        7.96        6.70      0.72 o 
   9   2   9        6.00        5.57      0.87 o 
  10   2   9        0.23        0.43      0.74 o 
  11   2   9       72.14       91.21      2.77 o 
 -12   3   9        7.96        9.10      1.45 o 
 -11   3   9        1.05        0.01      0.87 o 
 -10   3   9        3.19        2.00      0.97 o 
  -9   3   9        9.23        8.01      2.79 o 
  -8   3   9      161.07      161.16      4.20 o 
  -7   3   9        0.40       -0.75      0.76 o 
  -6   3   9       42.53       40.51      1.91 o 
  -5   3   9       21.57       23.13      1.14 o 
  -4   3   9       26.46       27.39      1.22 o 
  -3   3   9      453.57      451.22      6.40 o 
  -2   3   9      129.29      121.70      2.48 o 
  -1   3   9        6.26        6.32      0.69 o 
   0   3   9       17.29       19.27      1.00 o 
   1   3   9      265.99      257.90      4.18 o 
   2   3   9       88.19       97.46      2.22 o 
   3   3   9       31.22       31.02      1.36 o 
   4   3   9        1.85        1.17      0.67 o 
   5   3   9        0.26       -0.18      0.51 o 
   6   3   9        7.81        5.68      0.83 o 
   7   3   9       17.92       16.68      1.16 o 
   8   3   9       33.10       32.08      1.90 o 
   9   3   9        0.57        0.76      0.92 o 
  10   3   9        0.00       -0.95      0.93 o 
 -11   4   9        0.12        0.28      1.00 o 
 -10   4   9        0.23        0.00      0.95 o 
  -9   4   9        8.82        8.07      1.29 o 
  -8   4   9        5.35        9.30      1.34 o 
  -7   4   9       19.47       21.83      1.69 o 
  -6   4   9        7.21        6.02      1.07 o 
  -5   4   9        1.41        1.41      0.85 o 
  -4   4   9      298.36      298.31      4.75 o 
  -3   4   9       43.87       43.16      1.52 o 
  -2   4   9        0.35       -0.05      0.57 o 
  -1   4   9        0.30        0.18      0.59 o 
   0   4   9       25.42       28.22      1.54 o 
   1   4   9       21.00       22.87      1.17 o 
   2   4   9      114.61      113.96      3.07 o 
   3   4   9       21.44       21.34      1.16 o 
   4   4   9        6.39        5.44      1.18 o 
   5   4   9       17.45       16.97      1.10 o 
   6   4   9        0.00       -0.04      0.57 o 
   7   4   9       12.48       12.85      1.44 o 
   8   4   9       33.85       37.37      2.15 o 
   9   4   9        0.23       -0.65      0.88 o 
  10   4   9        7.10        7.86      1.45 o 
 -10   5   9        0.11        0.64      1.10 o 
  -9   5   9        4.68        5.34      1.70 o 
  -8   5   9        5.57        4.02      1.14 o 
  -7   5   9        7.09        6.63      1.32 o 
  -6   5   9        0.54       -0.23      1.54 o 
  -5   5   9       49.53       49.24      2.25 o 
  -4   5   9        5.15        5.81      1.58 o 
  -3   5   9      231.07      238.52      5.23 o 
  -2   5   9        0.87       -0.10      0.78 o 
  -1   5   9        0.58        0.17      0.73 o 
   0   5   9       17.16       15.42      1.62 o 
   1   5   9      216.15      217.22      3.89 o 
   2   5   9      115.48      122.05      2.77 o 
   3   5   9       23.89       24.98      1.30 o 
   4   5   9        1.15        0.64      0.63 o 
   5   5   9        4.08        2.50      1.96 o 
   6   5   9        7.81        6.17      1.23 o 
   7   5   9        9.07       12.06      1.53 o 
   8   5   9        0.00       -0.51      1.03 o 
   9   5   9        9.93       11.36      1.57 o 
  -9   6   9        0.00        0.86      1.09 o 
  -8   6   9        9.52       10.25      1.53 o 
  -7   6   9        4.64        4.98      1.22 o 
  -6   6   9        4.08        2.25      1.06 o 
  -5   6   9        0.48        0.80      0.94 o 
  -4   6   9       43.10       47.61      2.27 o 
  -3   6   9       17.91       22.26      2.28 o 
  -2   6   9       19.99       19.61      2.30 o 
  -1   6   9        4.10        3.38      0.95 o 
   0   6   9        0.57        0.06      0.63 o 
   1   6   9        0.31        0.93      0.62 o 
   2   6   9       43.62       46.41      1.75 o 
   3   6   9        0.42       -0.25      0.89 o 
   4   6   9       11.27       13.01      1.49 o 
   5   6   9        0.00       -0.88      0.86 o 
   6   6   9        4.59        4.53      1.21 o 
   7   6   9        5.27        7.71      1.39 o 
  -7   7   9        1.76        1.05      1.14 o 
  -6   7   9        0.01       -0.61      1.00 o 
  -5   7   9        0.01       -1.03      1.14 o 
  -4   7   9        8.86        8.34      1.37 o 
  -3   7   9       52.19       57.35      3.74 o 
  -2   7   9        0.60        1.97      0.99 o 
  -1   7   9       15.22       17.54      1.58 o 
   0   7   9        8.34        7.13      1.17 o 
   1   7   9       19.03       18.64      1.28 o 
   2   7   9       41.09       39.93      2.38 o 
   3   7   9        4.65        1.76      1.76 o 
   4   7   9        0.01       -1.29      1.08 o 
   5   7   9        1.71        2.67      1.20 o 
   6   7   9       11.20       13.26      2.54 o 
  -4   8   9        0.14        1.12      1.57 o 
  -3   8   9        0.00        0.22      0.97 o 
  -2   8   9       10.03        7.01      1.30 o 
  -1   8   9        2.62        3.76      1.12 o 
   0   8   9        0.03       -0.79      1.32 o 
   1   8   9        0.16        0.54      1.50 o 
   2   8   9        2.12        2.42      1.67 o 
   3   8   9        1.18       -1.53      1.02 o 
 -12   0  10        1.58        4.64      1.62 o 
 -10   0  10        4.64        5.93      1.03 o 
  -8   0  10       17.18       13.51      1.37 o 
  -6   0  10      128.84      116.54      2.96 o 
  -4   0  10        1.12        2.99      0.83 o 
  -2   0  10       53.15       48.77      1.61 o 
   0   0  10      115.36      115.24      2.69 o 
   2   0  10        1.74        2.80      0.84 o 
   4   0  10        2.56        1.03      0.61 o 
   6   0  10       28.61       22.05      1.38 o 
   8   0  10        0.50       -0.67      0.93 o 
  10   0  10       10.25        8.13      1.24 o 
 -12   1  10        0.01        0.55      1.28 o 
 -11   1  10       14.91       19.94      3.54 o 
 -10   1  10        0.37        0.53      0.63 o 
  -9   1  10       45.39       47.89      1.49 o 
  -8   1  10        5.96        5.75      0.68 o 
  -7   1  10      330.29      290.87      4.00 o 
  -6   1  10       26.15       22.16      0.99 o 
  -5   1  10        0.23       -0.51      0.34 o 
  -4   1  10       20.83       19.92      1.16 o 
  -3   1  10       11.44       11.81      0.63 o 
  -2   1  10        0.64        1.03      0.34 o 
  -1   1  10       63.29       62.84      2.67 o 
   0   1  10       13.26       12.77      0.86 o 
   1   1  10      484.84      474.62      5.54 o 
   2   1  10        0.29       -0.49      0.33 o 
   3   1  10       49.94       44.66      1.18 o 
   4   1  10        0.17       -0.51      0.34 o 
   5   1  10       45.05       37.21      1.16 o 
   6   1  10        7.11        8.27      0.79 o 
   7   1  10       13.00       10.61      0.88 o 
   8   1  10        3.05        3.10      0.71 o 
   9   1  10       34.17       37.72      1.84 o 
  10   1  10        6.83        6.98      0.88 o 
 -11   2  10        7.92       14.78      1.94 o 
 -10   2  10        1.26        0.48      0.60 o 
  -9   2  10       10.44       12.96      1.96 o 
  -8   2  10        6.14        6.75      1.12 o 
  -7   2  10        9.91       10.20      0.94 o 
  -6   2  10       56.08       49.67      1.82 o 
  -5   2  10        0.66       -0.09      0.50 o 
  -4   2  10       43.70       36.31      1.34 o 
  -3   2  10       47.43       45.01      1.46 o 
  -2   2  10       23.87       27.32      1.41 o 
  -1   2  10       51.01       50.54      1.51 o 
   0   2  10       25.04       20.71      1.05 o 
   1   2  10       48.82       50.22      1.56 o 
   2   2  10        1.36       -0.76      0.50 o 
   3   2  10        0.39       -0.17      0.55 o 
   4   2  10        1.43       -0.29      0.37 o 
   5   2  10        0.70        0.94      0.46 o 
   6   2  10        4.75        2.76      0.82 o 
   7   2  10        2.11        2.35      0.56 o 
   8   2  10        0.02        0.11      0.53 o 
   9   2  10        0.63        0.49      0.93 o 
  10   2  10        0.20        0.42      1.01 o 
 -11   3  10        6.12       10.35      1.47 o 
 -10   3  10        4.13        6.31      1.58 o 
  -9   3  10       19.17       17.92      1.56 o 
  -8   3  10        2.88        1.80      0.97 o 
  -7   3  10       42.33       36.88      1.95 o 
  -6   3  10        4.61        3.39      1.27 o 
  -5   3  10       73.17       71.45      1.96 o 
  -4   3  10       12.88       13.75      0.96 o 
  -3   3  10       11.32       10.35      0.98 o 
  -2   3  10       22.59       21.56      1.13 o 
  -1   3  10       45.34       48.41      1.54 o 
   0   3  10        1.62        1.76      0.60 o 
   1   3  10      357.48      362.87      5.53 o 
   2   3  10       39.10       36.50      1.80 o 
   3   3  10       34.95       31.04      1.78 o 
   4   3  10        2.72        0.90      0.58 o 
   5   3  10       23.09       18.17      1.27 o 
   6   3  10       14.22       15.51      1.12 o 
   7   3  10        0.27        0.35      0.63 o 
   8   3  10        3.50        4.09      1.06 o 
   9   3  10        0.00        0.43      0.96 o 
  10   3  10        1.35        0.59      2.05 o 
 -10   4  10        0.87       -0.56      1.39 o 
  -9   4  10       22.37       24.05      1.97 o 
  -8   4  10        2.45        2.79      1.11 o 
  -7   4  10       26.54       28.35      1.83 o 
  -6   4  10       11.47       10.72      1.31 o 
  -5   4  10       28.29       27.51      1.73 o 
  -4   4  10        7.75        4.95      0.75 o 
  -3   4  10        3.96        5.21      0.78 o 
  -2   4  10       22.44       20.92      1.44 o 
  -1   4  10        0.00       -0.59      0.48 o 
   0   4  10        4.89        4.43      0.78 o 
   1   4  10       67.79       66.94      5.46 o 
   2   4  10        6.42        8.30      0.89 o 
   3   4  10        9.63        6.37      1.00 o 
   4   4  10        0.35       -0.62      0.56 o 
   5   4  10        6.66        6.84      0.88 o 
   6   4  10        2.99        4.51      0.83 o 
   7   4  10       18.21       18.69      1.67 o 
   8   4  10        0.14        0.51      0.94 o 
   9   4  10        0.00       -0.21      1.00 o 
  -9   5  10       11.86       12.09      1.56 o 
  -8   5  10        0.01       -0.13      0.90 o 
  -7   5  10        8.06        4.89      1.17 o 
  -6   5  10        3.98        1.21      0.99 o 
  -5   5  10       11.06       12.14      1.41 o 
  -4   5  10        0.27       -0.54      0.75 o 
  -3   5  10       40.68       39.57      2.02 o 
  -2   5  10        2.97        2.59      0.69 o 
  -1   5  10       16.93       16.93      1.10 o 
   0   5  10        1.17        0.76      0.78 o 
   1   5  10       18.98       22.06      1.27 o 
   2   5  10       32.17       31.28      1.45 o 
   3   5  10        2.49        1.82      0.74 o 
   4   5  10        4.40        2.51      0.87 o 
   5   5  10        1.48        0.30      0.88 o 
   6   5  10        9.11       10.25      1.42 o 
   7   5  10        4.68        5.76      1.26 o 
   8   5  10        7.77        7.70      1.40 o 
  -8   6  10        0.57        1.17      1.09 o 
  -7   6  10       14.31       15.20      2.06 o 
  -6   6  10        0.50        0.91      1.01 o 
  -5   6  10        3.71        2.63      1.31 o 
  -4   6  10        9.59        9.12      1.36 o 
  -3   6  10        7.75        8.67      1.23 o 
  -2   6  10        0.74        0.71      0.82 o 
  -1   6  10        2.16        2.64      0.95 o 
   0   6  10        0.29       -0.11      0.81 o 
   1   6  10       36.50       38.98      1.64 o 
   2   6  10        0.09        0.83      0.72 o 
   3   6  10        2.12        2.94      1.04 o 
   4   6  10        4.25        3.67      1.10 o 
   5   6  10        2.04        1.13      1.05 o 
   6   6  10        2.74        4.36      1.37 o 
   7   6  10        3.02        1.02      1.13 o 
  -6   7  10        0.04       -0.15      1.05 o 
  -5   7  10        4.03        4.21      1.22 o 
  -4   7  10        0.00       -0.44      0.93 o 
  -3   7  10       23.93       19.25      4.01 o 
  -2   7  10        7.14        6.91      1.28 o 
  -1   7  10       13.68       14.87      1.53 o 
   0   7  10       21.51       21.50      2.47 o 
   1   7  10        2.10        3.58      0.88 o 
   2   7  10        0.01       -0.36      0.97 o 
   3   7  10        0.03        0.38      1.03 o 
   4   7  10        0.14       -1.25      0.98 o 
   5   7  10        0.95        0.66      1.10 o 
  -2   8  10        3.45        6.68      1.33 o 
  -1   8  10        0.59        1.09      1.00 o 
   0   8  10        1.74        2.38      1.69 o 
 -11   0  11        0.30       -0.87      1.15 o 
  -9   0  11       15.34       12.91      1.51 o 
  -7   0  11       42.16       39.76      1.81 o 
  -5   0  11      147.76      121.64      3.04 o 
  -3   0  11       34.26       34.93      1.46 o 
  -1   0  11      451.71      449.68      7.55 o 
   1   0  11      411.80      423.09      7.30 o 
   3   0  11        0.98       -0.55      0.78 o 
   5   0  11       11.27       12.04      1.10 o 
   7   0  11       20.97       21.47      1.50 o 
   9   0  11        4.61        6.51      1.14 o 
 -11   1  11        0.11       -0.50      0.88 o 
 -10   1  11        5.56        6.30      1.14 o 
  -9   1  11        2.24        2.39      1.38 o 
  -8   1  11       13.52       13.67      1.03 o 
  -7   1  11        4.86        4.41      1.62 o 
  -6   1  11       38.38       32.38      1.36 o 
  -5   1  11       10.84        8.38      0.98 o 
  -4   1  11       33.29       33.16      1.31 o 
  -3   1  11        2.47        1.75      0.54 o 
  -2   1  11      132.59      133.07      2.67 o 
  -1   1  11       56.16       56.45      1.66 o 
   0   1  11     1079.62     1073.19     13.57 o 
   1   1  11       29.09       26.34      1.34 o 
   2   1  11      144.36      139.34      2.30 o 
   3   1  11       19.30       18.51      0.87 o 
   4   1  11        1.69        1.15      0.46 o 
   5   1  11        0.07       -0.06      0.43 o 
   6   1  11       31.97       25.55      1.08 o 
   7   1  11        0.03       -0.61      0.51 o 
   8   1  11        0.03       -0.76      0.50 o 
   9   1  11        0.70        0.62      0.59 o 
  10   1  11        0.13        0.13      0.57 o 
 -11   2  11        0.44        0.93      1.05 o 
 -10   2  11        5.98        4.54      1.36 o 
  -9   2  11        6.38        6.53      1.17 o 
  -8   2  11       21.30       21.53      1.58 o 
  -7   2  11       19.73       18.68      1.16 o 
  -6   2  11        0.04       -0.45      0.54 o 
  -5   2  11       29.93       22.96      1.21 o 
  -4   2  11       38.26       39.90      1.48 o 
  -3   2  11        5.74        6.28      0.74 o 
  -2   2  11      138.75      137.80      2.79 o 
  -1   2  11       75.51       77.27      2.00 o 
   0   2  11        6.75        8.51      1.57 o 
   1   2  11      274.66      274.00      4.51 o 
   2   2  11        9.37        7.16      0.84 o 
   3   2  11        4.12        4.02      0.70 o 
   4   2  11        0.60       -0.56      0.71 o 
   5   2  11        5.18        5.08      0.82 o 
   6   2  11        0.64        0.16      0.55 o 
   7   2  11        7.50        6.19      0.86 o 
   8   2  11        0.04       -0.40      0.67 o 
   9   2  11        1.73        4.07      1.14 o 
 -10   3  11        1.82        1.70      1.28 o 
  -9   3  11        9.97        8.52      1.32 o 
  -8   3  11       11.86        9.69      1.34 o 
  -7   3  11        3.00        2.24      1.00 o 
  -6   3  11        1.00        0.17      0.61 o 
  -5   3  11        9.73        8.57      1.06 o 
  -4   3  11       16.15       17.84      1.37 o 
  -3   3  11       22.13       20.11      1.59 o 
  -2   3  11       91.84       88.42      2.76 o 
  -1   3  11       30.06       27.97      1.64 o 
   0   3  11      136.70      131.34      3.53 o 
   1   3  11        0.39        0.24      0.79 o 
   2   3  11       15.74       15.76      1.49 o 
   3   3  11       44.50       42.85      2.02 o 
   4   3  11        1.70        0.06      0.62 o 
   5   3  11        1.96        0.59      0.76 o 
   6   3  11       14.83       14.13      1.12 o 
   7   3  11        2.87        2.55      0.78 o 
   8   3  11        2.24        2.67      1.00 o 
   9   3  11        3.58        3.09      1.72 o 
 -10   4  11       13.48       14.33      1.67 o 
  -9   4  11        0.00        1.59      1.01 o 
  -8   4  11       25.15       27.79      1.91 o 
  -7   4  11        0.40       -0.30      0.87 o 
  -6   4  11        3.30        3.69      1.03 o 
  -5   4  11        3.40        2.12      0.93 o 
  -4   4  11        0.00       -0.09      0.74 o 
  -3   4  11        0.00        0.16      0.56 o 
  -2   4  11        8.71        9.16      0.91 o 
  -1   4  11        0.54       -0.11      0.61 o 
   0   4  11        0.71        0.51      0.61 o 
   1   4  11       97.28       87.81      4.43 o 
   2   4  11       46.27       43.83      1.66 o 
   3   4  11        1.09       -0.44      0.74 o 
   4   4  11       10.44        9.49      1.01 o 
   5   4  11        0.01       -0.56      0.61 o 
   6   4  11        0.02        0.23      0.67 o 
   7   4  11        5.13        5.59      2.77 o 
   8   4  11        0.88        0.44      0.99 o 
  -9   5  11       13.59       16.90      1.77 o 
  -8   5  11        2.83        3.95      1.18 o 
  -7   5  11        2.48        2.18      1.44 o 
  -6   5  11        3.21        3.15      1.12 o 
  -5   5  11        2.94        2.95      1.02 o 
  -4   5  11        4.36        2.49      0.94 o 
  -3   5  11       11.47       11.33      1.28 o 
  -2   5  11        0.15       -0.31      0.59 o 
  -1   5  11        3.90        3.31      0.74 o 
   0   5  11       27.27       25.20      2.43 o 
   1   5  11       15.30       13.46      1.37 o 
   2   5  11       13.26       15.23      1.41 o 
   3   5  11       17.97       19.38      1.53 o 
   4   5  11        9.57        9.22      1.29 o 
   5   5  11        3.17        2.33      1.09 o 
   6   5  11        4.81        3.61      1.13 o 
   7   5  11        2.66        3.69      1.23 o 
  -7   6  11        0.74        1.07      1.05 o 
  -6   6  11        0.04       -0.21      0.93 o 
  -5   6  11        0.93        0.83      1.55 o 
  -4   6  11        4.50        4.12      1.12 o 
  -3   6  11       26.77       28.47      1.88 o 
  -2   6  11        8.46        8.90      1.29 o 
  -1   6  11        3.37        3.39      0.97 o 
   0   6  11        1.49        1.11      0.72 o 
   1   6  11       16.30       14.21      1.97 o 
   2   6  11        6.37        6.81      0.97 o 
   3   6  11       14.33        9.91      3.22 o 
   4   6  11        0.94        0.88      1.03 o 
   5   6  11        0.45       -0.34      0.96 o 
  -5   7  11        5.71        5.80      1.33 o 
  -4   7  11       10.30       12.12      1.57 o 
  -3   7  11        1.93        2.33      1.06 o 
  -2   7  11        2.14        3.74      1.15 o 
  -1   7  11        8.98        9.97      1.39 o 
   0   7  11        1.68        4.27      1.14 o 
   1   7  11        0.88       -0.08      0.94 o 
   2   7  11        1.58        2.64      1.13 o 
   3   7  11        4.02        4.75      1.27 o 
 -10   0  12       11.60       17.47      2.20 o 
  -8   0  12        1.36        2.10      1.21 o 
  -6   0  12        1.01        0.50      1.02 o 
  -4   0  12       38.75       36.25      1.61 o 
  -2   0  12       84.47       87.99      3.45 o 
   0   0  12      531.58      559.19      9.25 o 
   2   0  12        0.88        0.63      1.87 o 
   4   0  12        2.53        2.19      0.76 o 
   6   0  12       55.94       57.99      2.37 o 
   8   0  12        0.16        0.35      1.11 o 
 -11   1  12        0.04        1.43      1.02 o 
 -10   1  12        5.10        8.70      1.28 o 
  -9   1  12        4.26        4.73      1.21 o 
  -8   1  12        2.84        3.26      0.73 o 
  -7   1  12        1.06        2.46      0.70 o 
  -6   1  12        0.10       -0.75      0.50 o 
  -5   1  12        2.08       -0.40      0.51 o 
  -4   1  12        2.09        0.41      0.56 o 
  -3   1  12        8.75        6.76      0.74 o 
  -2   1  12       25.39       24.22      1.18 o 
  -1   1  12       24.16       27.05      1.24 o 
   0   1  12       75.21       84.27      2.19 o 
   1   1  12       80.67       85.48      2.57 o 
   2   1  12       16.55       17.83      1.12 o 
   3   1  12        2.50        0.90      0.67 o 
   4   1  12        1.42        0.87      0.63 o 
   5   1  12       39.57       33.83      1.66 o 
   6   1  12        0.88        1.02      0.72 o 
   7   1  12        6.16        4.57      1.41 o 
   8   1  12        0.54       -0.11      0.70 o 
   9   1  12        0.00        0.76      0.92 o 
 -10   2  12        9.85       15.56      1.97 o 
  -9   2  12        3.22        6.28      1.15 o 
  -8   2  12        0.24        0.26      0.77 o 
  -7   2  12        0.57        1.02      0.63 o 
  -6   2  12        0.20       -0.16      0.76 o 
  -5   2  12        2.56        0.94      0.62 o 
  -4   2  12      110.53      101.08      2.41 o 
  -3   2  12       16.56       18.65      1.11 o 
  -2   2  12        0.67        0.38      0.55 o 
  -1   2  12       23.17       22.99      1.23 o 
   0   2  12      278.31      287.53      4.75 o 
   1   2  12        0.08        0.53      0.66 o 
   2   2  12        8.05        8.49      0.92 o 
   3   2  12        2.01        1.52      0.72 o 
   4   2  12       16.18       15.47      1.12 o 
   5   2  12       32.43       28.58      1.76 o 
   6   2  12       35.12       34.60      1.61 o 
   7   2  12        0.62        1.01      0.70 o 
   8   2  12        0.00       -0.10      0.49 o 
 -10   3  12       20.43       11.80      1.99 o 
  -9   3  12       10.44       12.61      2.14 o 
  -8   3  12       12.05       10.71      1.95 o 
  -7   3  12        1.07        1.50      0.88 o 
  -6   3  12        1.70        2.15      0.85 o 
  -5   3  12        3.47        2.84      0.71 o 
  -4   3  12       12.97       11.46      0.99 o 
  -3   3  12       15.25       12.06      1.00 o 
  -2   3  12       14.57       16.10      1.07 o 
  -1   3  12       15.37       14.05      1.06 o 
   0   3  12       50.93       52.82      1.78 o 
   1   3  12        9.34        8.67      0.93 o 
   2   3  12        5.10        6.30      1.32 o 
   3   3  12        9.29        4.37      0.98 o 
   4   3  12        6.17        4.94      0.82 o 
   5   3  12       20.64       20.18      1.54 o 
   6   3  12        0.83        1.23      0.72 o 
   7   3  12        1.43        2.55      0.82 o 
   8   3  12       10.69       12.43      1.54 o 
  -9   4  12        6.79       15.13      3.54 o 
  -8   4  12        1.11        1.04      0.98 o 
  -7   4  12        0.67        1.19      0.96 o 
  -6   4  12        0.93        1.51      0.93 o 
  -5   4  12        1.20        0.54      1.27 o 
  -4   4  12       46.57       42.90      2.12 o 
  -3   4  12        5.80        4.81      0.80 o 
  -2   4  12        4.72        3.36      0.71 o 
  -1   4  12        0.36        0.37      0.60 o 
   0   4  12       50.79       51.87      1.80 o 
   1   4  12        2.28        2.59      0.96 o 
   2   4  12        6.14        5.44      0.85 o 
   3   4  12        9.63        9.78      1.41 o 
   4   4  12        2.49        1.68      0.74 o 
   5   4  12       23.02       23.81      1.43 o 
   6   4  12        6.23        6.17      0.96 o 
   7   4  12        2.80        3.99      1.21 o 
  -8   5  12        5.52        5.97      1.41 o 
  -7   5  12        0.01       -0.09      0.97 o 
  -6   5  12        0.89        1.18      0.95 o 
  -5   5  12        1.26        0.26      1.89 o 
  -4   5  12        9.56        9.68      1.31 o 
  -3   5  12        1.79        1.18      0.91 o 
  -2   5  12        3.06        3.32      0.77 o 
  -1   5  12        0.48        1.39      0.72 o 
   0   5  12        6.72        7.69      1.11 o 
   1   5  12        2.12        0.98      1.11 o 
   2   5  12        0.04        0.86      0.85 o 
   3   5  12        0.01        0.76      0.71 o 
   4   5  12        2.32        2.92      1.12 o 
   5   5  12        0.01        1.16      0.98 o 
   6   5  12        0.02       -0.27      1.01 o 
  -6   6  12        2.58        2.06      1.11 o 
  -5   6  12        0.08       -0.02      0.93 o 
  -4   6  12        1.24        1.71      0.99 o 
  -3   6  12        0.01        0.51      0.89 o 
  -2   6  12        0.13       -0.50      1.19 o 
  -1   6  12        0.93        0.41      0.62 o 
   0   6  12        4.47        5.08      0.93 o 
   1   6  12        0.41        0.15      0.78 o 
   2   6  12        0.28        0.98      0.79 o 
   3   6  12        0.15        0.00      0.63 o 
   4   6  12        7.82       10.76      1.49 o 
  -2   7  12        2.95        2.77      1.57 o 
  -1   7  12        1.45        2.92      1.14 o 
   0   7  12       10.76        9.74      1.42 o 
   1   7  12        4.48        5.30      1.32 o 
  -9   0  13        4.88        8.58      1.68 o 
  -7   0  13       10.73       10.97      1.82 o 
  -5   0  13       25.15       21.08      2.26 o 
  -3   0  13        0.80       -0.01      0.93 o 
  -1   0  13        0.27        1.26      1.18 o 
   1   0  13      623.76      608.51     15.48 o 
   3   0  13        0.82       -0.77      1.09 o 
   5   0  13       15.14       13.27      2.16 o 
   7   0  13        0.01        0.63      1.27 o 
 -10   1  13        4.47        5.73      1.71 o 
  -9   1  13        1.76        1.49      1.37 o 
  -8   1  13        1.10        0.93      0.68 o 
  -7   1  13        0.99        0.81      0.63 o 
  -6   1  13        3.08        2.15      0.67 o 
  -5   1  13        1.56        0.62      0.87 o 
  -4   1  13       60.86       53.14      1.75 o 
  -3   1  13        5.03        3.60      0.68 o 
  -2   1  13       10.88       11.13      0.91 o 
  -1   1  13        0.79        0.60      0.62 o 
   0   1  13       65.18       68.26      1.98 o 
   1   1  13       14.43       19.85      1.26 o 
   2   1  13      123.81      126.12      3.39 o 
   3   1  13        0.10       -0.68      0.60 o 
   4   1  13        4.82        6.09      0.88 o 
   5   1  13        0.48        0.17      0.65 o 
   6   1  13        0.55        1.10      0.73 o 
   7   1  13        1.41        0.25      0.74 o 
   8   1  13        4.91        7.96      2.65 o 
  -9   2  13        0.59        2.31      1.04 o 
  -8   2  13        3.60        4.56      1.09 o 
  -7   2  13        5.06        5.84      1.11 o 
  -6   2  13        2.23        2.14      0.69 o 
  -5   2  13        6.92        6.17      1.19 o 
  -4   2  13       11.25        7.99      0.88 o 
  -3   2  13        3.23        1.77      0.66 o 
  -2   2  13        0.43        0.36      0.83 o 
  -1   2  13       10.88       14.23      1.04 o 
   0   2  13        4.30        4.45      0.92 o 
   1   2  13      260.12      265.69      5.38 o 
   2   2  13       55.28       59.33      1.97 o 
   3   2  13       22.51       23.19      1.37 o 
   4   2  13        6.67        4.14      0.87 o 
   5   2  13        0.01       -0.57      0.62 o 
   6   2  13        2.57        1.52      0.72 o 
   7   2  13        0.02        0.84      0.75 o 
   8   2  13        0.50        0.96      0.80 o 
  -9   3  13       15.51       19.20      1.77 o 
  -8   3  13        0.00       -0.13      0.92 o 
  -7   3  13        3.96        5.91      1.16 o 
  -6   3  13        4.19        2.81      0.97 o 
  -5   3  13        1.37        0.40      0.60 o 
  -4   3  13       27.97       25.70      1.35 o 
  -3   3  13        7.75        7.88      0.91 o 
  -2   3  13       14.19       13.66      1.09 o 
  -1   3  13       39.30       41.47      1.63 o 
   0   3  13        1.82        0.50      0.97 o 
   1   3  13        0.26       -0.14      0.64 o 
   2   3  13       95.68       99.94      2.64 o 
   3   3  13        1.78        2.24      0.77 o 
   4   3  13        2.37        0.96      0.62 o 
   5   3  13        0.41        0.50      0.57 o 
   6   3  13        8.33        8.95      1.05 o 
   7   3  13        1.90        2.56      0.88 o 
  -8   4  13        4.35        3.61      1.24 o 
  -7   4  13        0.28       -0.83      0.90 o 
  -6   4  13        2.82        2.76      1.04 o 
  -5   4  13        3.02        1.89      0.93 o 
  -4   4  13        0.38        0.08      0.79 o 
  -3   4  13        0.67        1.63      0.70 o 
  -2   4  13       23.00       26.03      1.39 o 
  -1   4  13       11.54       14.83      1.18 o 
   0   4  13       11.96       12.48      1.13 o 
   1   4  13       30.47       27.48      1.49 o 
   2   4  13        6.86        6.91      1.75 o 
   3   4  13       20.34       18.64      1.34 o 
   4   4  13        5.35        6.92      1.28 o 
   5   4  13        7.58        8.35      1.10 o 
   6   4  13        0.06       -0.03      0.77 o 
  -7   5  13        2.41        2.14      2.89 o 
  -6   5  13        0.39        0.30      0.99 o 
  -5   5  13        0.00        0.29      0.89 o 
  -4   5  13        1.53        2.17      1.09 o 
  -3   5  13        6.64        8.40      1.26 o 
  -2   5  13        1.07        1.83      0.97 o 
  -1   5  13       49.43       53.85      2.00 o 
   0   5  13        0.25        0.28      0.74 o 
   1   5  13       10.00        7.74      2.31 o 
   2   5  13        0.59       -0.07      0.85 o 
   3   5  13        3.00        3.81      0.89 o 
   4   5  13        0.01        0.67      0.80 o 
   5   5  13        1.17       -0.35      1.00 o 
  -4   6  13        1.00        0.86      1.04 o 
  -3   6  13        9.66       10.58      1.45 o 
  -2   6  13        2.04        3.83      1.67 o 
  -1   6  13        2.66        4.81      1.20 o 
   0   6  13       12.55       15.33      1.33 o 
   1   6  13        0.00        0.29      0.77 o 
   2   6  13        1.65        2.20      0.91 o 
  -8   0  14        0.63        3.06      1.45 o 
  -6   0  14        4.82        7.56      1.69 o 
  -4   0  14        0.83        0.14      1.14 o 
  -2   0  14        5.91        5.90      1.54 o 
   0   0  14        0.20        1.11      1.27 o 
   2   0  14       94.72      105.90      4.96 o 
   4   0  14        8.68        7.66      1.80 o 
   6   0  14       26.89       26.53      2.75 o 
  -9   1  14        7.49        9.23      1.91 o 
  -8   1  14        0.49       -1.15      0.77 o 
  -7   1  14        8.11       10.91      1.37 o 
  -6   1  14        0.01        0.56      0.84 o 
  -5   1  14       32.77       28.36      1.82 o 
  -4   1  14        0.10       -0.69      0.76 o 
  -3   1  14        8.88        7.59      1.16 o 
  -2   1  14        1.19        0.41      0.77 o 
  -1   1  14       16.20       14.78      2.13 o 
   0   1  14       11.38       11.30      1.34 o 
   1   1  14       21.54       18.23      1.19 o 
   2   1  14        4.44        5.81      1.05 o 
   3   1  14       38.87       43.83      1.74 o 
   4   1  14        9.60        9.40      1.01 o 
   5   1  14        0.17        1.18      0.73 o 
   6   1  14        2.48        1.69      0.80 o 
   7   1  14       21.43       21.37      1.48 o 
  -8   2  14        0.12       -0.45      0.93 o 
  -7   2  14        3.46        5.97      1.12 o 
  -6   2  14        2.12        2.26      0.85 o 
  -5   2  14        2.38        2.97      0.77 o 
  -4   2  14        0.38       -0.06      0.64 o 
  -3   2  14        1.16        0.10      0.59 o 
  -2   2  14        0.30        0.40      0.80 o 
  -1   2  14       16.49       17.62      1.18 o 
   0   2  14        2.03        0.89      0.66 o 
   1   2  14       24.42       23.89      1.37 o 
   2   2  14        9.46       10.53      1.07 o 
   3   2  14       42.08       49.70      1.89 o 
   4   2  14       34.09       36.00      1.69 o 
   5   2  14        0.43        0.70      0.74 o 
   6   2  14       10.21        8.82      2.23 o 
  -8   3  14        9.49       14.97      1.66 o 
  -7   3  14        3.04        4.24      1.18 o 
  -6   3  14        0.12        0.42      1.15 o 
  -5   3  14       11.86       10.36      1.04 o 
  -4   3  14        1.48        0.41      0.67 o 
  -3   3  14        3.09        2.69      0.74 o 
  -2   3  14        1.85        2.08      0.74 o 
  -1   3  14        0.00        1.21      0.70 o 
   0   3  14        0.52        1.06      0.72 o 
   1   3  14        0.39        0.48      0.82 o 
   2   3  14        0.28       -0.64      0.67 o 
   3   3  14       14.64       16.56      1.30 o 
   4   3  14       28.39       28.68      2.73 o 
   5   3  14        1.10        0.52      0.77 o 
   6   3  14        0.04       -0.28      1.03 o 
  -7   4  14        6.84        9.56      2.07 o 
  -6   4  14        0.08        0.17      0.69 o 
  -5   4  14        3.73        2.55      2.06 o 
  -4   4  14        0.03        0.79      0.80 o 
  -3   4  14       12.50        8.86      1.92 o 
  -2   4  14        1.88        1.78      0.72 o 
  -1   4  14       37.44       44.05      2.31 o 
   0   4  14        8.21       10.39      1.44 o 
   1   4  14        8.24        8.27      1.34 o 
   2   4  14        0.06       -0.78      0.71 o 
   3   4  14        5.69        6.21      1.67 o 
   4   4  14        7.68        6.89      1.24 o 
   5   4  14        5.87        7.35      1.09 o 
  -5   5  14        3.71        3.07      1.14 o 
  -4   5  14        4.61        4.37      1.78 o 
  -3   5  14        0.14        0.44      1.04 o 
  -2   5  14        1.46        1.07      0.98 o 
  -1   5  14        5.42        8.67      1.52 o 
   0   5  14        0.10        0.36      0.85 o 
   1   5  14        3.51        2.14      0.96 o 
   2   5  14        0.17        0.02      0.95 o 
   3   5  14        0.00        0.39      0.82 o 
  -7   0  15        0.04        0.20      1.33 o 
  -5   0  15        5.30        0.73      1.32 o 
  -3   0  15        0.06        0.18      1.18 o 
  -1   0  15        6.08        7.12      1.71 o 
   1   0  15        0.12       -1.46      1.03 o 
   3   0  15        0.06        0.41      1.37 o 
   5   0  15       10.62       18.49      2.61 o 
  -8   1  15        3.13        4.14      1.18 o 
  -7   1  15        1.50        3.42      1.08 o 
  -6   1  15       19.79       20.84      3.16 o 
  -5   1  15        0.12       -0.44      0.80 o 
  -4   1  15        8.95       10.10      3.17 o 
  -3   1  15        0.70        0.39      0.86 o 
  -2   1  15        1.90        3.29      1.03 o 
  -1   1  15        0.32        0.53      0.84 o 
   0   1  15        0.69        1.10      0.86 o 
   1   1  15       14.28       15.52      1.62 o 
   2   1  15        2.84        1.66      1.07 o 
   3   1  15        3.29        2.24      1.09 o 
   4   1  15        5.63        8.66      1.40 o 
   5   1  15        0.48        0.26      0.95 o 
  -7   2  15        0.01        0.48      1.36 o 
  -6   2  15        0.11        1.62      0.99 o 
  -5   2  15        1.45       -0.74      0.84 o 
  -4   2  15        0.91        1.73      0.96 o 
  -3   2  15        1.41        0.82      0.86 o 
  -2   2  15        1.27        1.17      0.70 o 
  -1   2  15       10.43       12.80      1.87 o 
   0   2  15       38.43       44.96      2.81 o 
   1   2  15        3.98        5.29      0.92 o 
   2   2  15       12.65       12.66      1.18 o 
   3   2  15        8.66        7.93      1.06 o 
   4   2  15        4.54        6.89      1.16 o 
   5   2  15        1.50        1.70      0.87 o 
  -6   3  15        2.23        2.40      1.07 o 
  -5   3  15        0.05       -0.16      1.54 o 
  -4   3  15        2.94        2.64      0.81 o 
  -3   3  15        0.53        0.22      0.70 o 
  -2   3  15        0.55       -0.22      0.67 o 
  -1   3  15        5.77        7.39      1.01 o 
   0   3  15       10.87       13.14      1.22 o 
   1   3  15       15.93       18.80      1.37 o 
   2   3  15        2.88        2.25      0.90 o 
   3   3  15       15.99       17.02      1.50 o 
   4   3  15       13.12       13.44      1.30 o 
  -5   4  15        0.16       -0.59      0.98 o 
  -4   4  15        3.19        2.99      1.09 o 
  -3   4  15        0.03        0.65      0.71 o 
  -2   4  15        0.00        0.73      0.75 o 
  -1   4  15        7.39       13.68      1.27 o 
   0   4  15       59.78       66.07      2.31 o 
   1   4  15        0.17        0.38      0.87 o 
   2   4  15        0.86        0.45      0.81 o 
   3   4  15        0.65       -0.26      0.63 o 
  -1   5  15        4.49        5.76      1.27 o 
  -6   0  16        1.58        2.10      1.52 o 
  -4   0  16        4.88       12.13      2.24 o 
  -2   0  16       10.64       13.40      2.19 o 
   0   0  16        6.44        7.69      1.88 o 
   2   0  16        4.72        6.76      1.85 o 
   4   0  16        8.55       12.15      2.31 o 
  -6   1  16        6.63       11.31      2.73 o 
  -5   1  16        3.96        5.57      1.42 o 
  -4   1  16        0.66        1.84      1.07 o 
  -3   1  16        0.02       -0.07      1.14 o 
  -2   1  16        0.38        0.20      0.91 o 
  -1   1  16        0.11        1.22      0.95 o 
   0   1  16        0.14        0.16      1.01 o 
   1   1  16        1.19        0.07      0.95 o 
   2   1  16        0.25       -0.30      0.98 o 
   3   1  16        0.94        1.39      1.09 o 
   4   1  16        2.87        4.12      1.28 o 
  -6   2  16        3.60        1.51      1.07 o 
  -5   2  16        4.04        4.25      1.24 o 
  -4   2  16        1.89        5.48      1.23 o 
  -3   2  16        1.08       -0.10      0.93 o 
  -2   2  16        3.54        5.52      1.44 o 
  -1   2  16        0.16        1.33      1.13 o 
   0   2  16        4.99        5.65      1.55 o 
   1   2  16        0.01       -0.11      1.01 o 
   2   2  16       13.98       18.19      1.84 o 
   3   2  16        2.51        1.61      1.38 o 
  -4   3  16        3.93        4.81      0.97 o 
  -3   3  16        0.05       -0.91      0.87 o 
  -2   3  16        5.90        5.06      0.98 o 
  -1   3  16        0.16       -1.07      0.71 o 
   0   3  16        4.26        4.93      0.99 o 
   1   3  16        2.74        2.80      0.93 o 
   2   3  16        0.49        0.53      0.82 o 
  -3   0  17       13.60       14.36      2.48 o 
  -1   0  17       10.66       11.70      2.29 o 
   1   0  17        0.37       -1.09      1.27 o 
  -4   1  17        0.00        0.25      1.04 o 
  -3   1  17        1.31        0.70      1.36 o 
  -2   1  17       11.64       17.19      1.86 o 
  -1   1  17        0.13       -0.37      1.03 o 
   0   1  17        4.44        3.84      1.29 o 
   1   1  17        2.23        2.70      1.16 o 
  -2   2  17        0.03       -0.06      1.02 o 
  -1   2  17        6.06        7.09      1.42 o 
   0   2  17        0.02        0.41      1.09 o 
                                                 
